# Supplementary material for: Single-cell TCR sequencing reveals phenotypically diverse clonally expanded cells harboring inducible HIV proviruses during ART
Source: Nat Commun. 2020 Aug 14;11:4089. doi: 10.1038/s41467-020-17898-8 (PMC7427996; doi:10.1038/s41467-020-17898-8)
Supplement: Supplementary file 4 — Source Data [file 41467_2020_17898_MOESM4_ESM.xlsx]

## Sheet: SourceData1
ParticipantID#	Visit	CellID#	CellType	Subset	TRBV	TRBJ	CDR3nt	CDR3b	CDR3aalength	Count	Reactivity	Reference
1	1	1B5	p24-	TTM	TRBV10-3	TRBJ1-1	tgtgccatcatttcgggacggggggcatctgaagctttcttt	CAIISGRGASEAFF	12	1	Unknown
1	1	1B1	p24-	TTM	TRBV20-1	TRBJ1-1	tgcagtgcaagacgggtgaacactgaagctttcttt	CSARRVNTEAFF	10	1	Unknown
1	1	1C7	p24-	TCM	TRBV28	TRBJ1-1	tgtgccaccagtttagtgacgggggggaacactgaagctttcttt	CATSLVTGGNTEAFF	13	1	Unknown
1	1	1A12	p24-	TTM	TRBV6-6	TRBJ1-1	tgtgccgccagctatctgcccccaacaccgaagctttcttt	CAASYLPPTEAFF	11	1	Unknown
1	1	1C3	p24-	TCM	TRBV12-3	TRBJ1-2	tgtgccagcagttcaccgggacagggctctctatatggctacaccttc	CASSSPGQGSLYGYTF	14	1	Unknown
1	1	1B12	p24-	TTM	TRBV29-1	TRBJ1-2	tgcagcgttgaaagaggtgactatggctacaccttc	CSVERGDYGYTF	10	1	Unknown
1	1	1B4	p24-	TTM	TRBV5-4	TRBJ1-2	tgtgccagcagcttgaatggtccggggggctctggctacaccttc	CASSLNGPGGSGYTF	13	1	Unknown
1	1	1C11	p24-	TCM	TRBV6-5	TRBJ1-2	tgtgccaccagtcggaccacgacaggcctatatggctacaccttc	CATSRTTTGLYGYTF	13	1	Unknown
1	1	1D7	p24-	TCM	TRBV13	TRBJ1-3	tgtgccagcagcttagagtctgggggcattggaaacaccatatatttt	CASSLESGGIGNTIYF	14	1	Unknown
1	1	1C1	p24-	TCM	TRBV20-1	TRBJ1-3	tgcagtgctagagaggggggccctaggaacaccatatatttt	CSAREGGPRNTIYF	12	1	Unknown
1	1	1A9	p24-	TEM	TRBV6-1	TRBJ1-3	tgtgccggcagtaatacaggggttccccgagggaccatatatttt	CAGSNTGVPRGTIYF	13	1	Unknown
1	1	1C8	p24-	TCM	TRBV20-1	TRBJ1-4	tgcagtgctagagtgttccaggcaggtactgcaactaatgaaaaactgtttttt	CSARVFQAGTATNEKLFF	16	1	Unknown
1	1	1B10	p24-	TTM	TRBV6-1	TRBJ1-4	tgtgccgccagtttggacctcctgggaggaaaactgtttttt	CAASLDLLGGKLFF	12	1	Unknown
1	1	1C12	p24-	TCM	TRBV20-1	TRBJ1-5	tgcagtgctagaaaggaggttaccaatcagccccagcatttt	CSARKEVTNQPQHF	12	1	Unknown
1	1	1D5	p24-	TCM	TRBV20-1	TRBJ1-5	tgcagtgccaccaacagggaacatagcaatcagccccagcatttt	CSATNREHSNQPQHF	13	1	Unknown
1	1	1C2	p24-	TCM	TRBV28	TRBJ1-5	tgtgccgccagtctcacgggaggaaatcatccccaccatttt	CAASLTGGNHPHHF	12	1	Unknown
1	1	1A7	p24-	TEM	TRBV6-2	TRBJ1-5	tgtgccgccagtttggtggggtctggcgatcatcccccccatttt	CAASLVGSGDHPPHF	13	1	Unknown
1	1	1A2	p24-	TEM	TRBV6-5	TRBJ1-5	tgtgccgcctacggggatataacaatcatcccccccatttt	CAAYGDITIIPHF	11	1	Unknown
1	1	1C5	p24-	TCM	TRBV7-2	TRBJ1-5	tgtgccagcagctccggggtccatcacccccagcatttt	CASSSGVHHPQHF	11	1	Unknown
1	1	1A11	p24-	TTM	TRBV12-3	TRBJ2-1	tgtgccagcagtttagtttgggggctagcgggaagctcctacaatgagcagttcttc	CASSLVWGLAGSSYNEQFF	17	1	Unknown
1	1	1D9	p24-	TCM	TRBV20-1	TRBJ2-1	tgcagtgctaggaggcccggagcgggggccatctacaatgagcagttcttc	CSARRPGAGAIYNEQFF	15	1	Unknown
1	1	1D4	p24-	TCM	TRBV30	TRBJ2-1	tgtgcctggagcggacaggggtatcatgagcagttcttc	CAWSGQGYHEQFF	11	1	Unknown
1	1	1D6	p24-	TCM	TRBV6-5	TRBJ2-1	tgcgccagcagttactccgacaggggcccctacaatgagcagttcttc	CASSYSDRGPYNEQFF	14	1	Unknown
1	1	1C9	p24-	TCM	TRBV6-1	TRBJ2-3	tgtgccatcagtcccgggacagggcgagatactcactatttt	CAISPGTGRDTHYF	12	1	Unknown
1	1	1D1	p24-	TCM	TRBV6-5	TRBJ2-3	tgtgccgccaggatactaggatcatatactccgtatttt	CAARILGSYTPYF	11	1	Unknown
1	1	1F11	p24+	TTM	TRBV4-1	TRBJ1-2	tgcgccagcagtctgacagaggcctatggctacaccttc	CASSLTEAYGYTF	11	1	Unknown
1	1	1F6	p24+	TEM	TRBV4-1	TRBJ1-2	tgcgccagcagtctgacagaggcctatggctacaccttc	CASSLTEAYGYTF	11	1	Unknown
1	1	1F8	p24+	TCM	TRBV10-3	TRBJ1-5	tgcggagtcagggatcccttttatcatccccctcatttt	CGVRDPFYHPPHF	11	1	Unknown
1	1	1E6	p24+	TCM	TRBV6-5	TRBJ1-6	tgtgccagcaggcgcgcctgggacaggggggcattaagtaattcacccctccacttt	CASRRAWRGALSNSPLHF	17	1	Unknown
1	1	1E9	p24+	TCM	TRBV6-5	TRBJ1-6	tgtgccagcaggcgcgcctgggacaggggggcattaagtaattcacccctccacttt	CASRRAWRGALSNSPLHF	17	1	Unknown
1	1	1E1	p24+	TEM	TRBV6-5	TRBJ1-6	tgtgccagcaggcgcgcctgggacaggggggcattaagtaattcacccctccacttt	CASRRAWRGALSNSPLHF	17	1	Unknown
1	1	1E3	p24+	TEM	TRBV6-5	TRBJ1-6	tgtgccagcaggcgcgcctgggacaggggggcattaagtaattcacccctccacttt	CASRRAWRGALSNSPLHF	17	1	Unknown
1	1	1E5	p24+	TEM	TRBV6-5	TRBJ1-6	tgtgccagcaggcgcgcctgggacaggggggcattaagtaattcacccctccacttt	CASRRAWRGALSNSPLHF	17	1	Unknown
1	1	1E11	p24+	TEM	TRBV6-5	TRBJ1-6	tgtgccagcaggcgcgcctgggacaggggggcattaagtaattcacccctccacttt	CASRRAWRGALSNSPLHF	17	1	Unknown
1	1	1F5	p24+	TEM	TRBV6-5	TRBJ1-6	tgtgccagcaggcgcgcctgggacaggggggcattaagtaattcacccctccacttt	CASRRAWRGALSNSPLHF	17	1	Unknown
1	1	1F10	p24+	TEM	TRBV6-5	TRBJ1-6	tgtgccagcaggcgcgcctgggacaggggggcattaagtaattcacccctccacttt	CASRRAWRGALSNSPLHF	17	1	Unknown
1	1	1E2	p24+	TTM	TRBV29-1	TRBJ2-1	tgcagcgttaaggacagttacaatgagcagttcttc	CSVKDSYNEQFF	10	1	Unknown
1	1	1E12	p24+	TTM	TRBV20-1	TRBJ2-5	tgcagtgctaaggacagggtaatagagacccagttcttc	CSAKDRVIETQFF	11	1	Unknown
1	2	1A6	p24-	TCM	TRBV20-1	TRBJ1-1	tgcagtgcccctacggcagccgtggggactgaagctttcttt	CSAPTAAVGTEAFF	12	1	Unknown
1	2	1D11	p24-	TTM	TRBV20-1	TRBJ1-1	tgcaatgctagaataagccccggacaggcagctttcttt	CNARISPGQAAFF	11	1	Unknown
1	2	1D1	p24-	TTM	TRBV7-9	TRBJ1-1	tgtgccagcagcttaacagggggcttgaacactgaagctttcttt	CASSLTGGLNTEAFF	13	1	Unknown
1	2	1D5	p24-	TTM	TRBV18	TRBJ1-2	tgtgccagctcaccacaaggaggcgaaacctatggctacaccttc	CASSPQGGETYGYTF	13	1	Unknown
1	2	1C6	p24-	TEM	TRBV7-9	TRBJ1-2	tgtgccacctctttccagggggactatggctacaccttc	CATSFQGDYGYTF	11	1	Unknown
1	2	1D2	p24-	TTM	TRBV28	TRBJ1-3	tgtgccagcagacaaacaggggagcacaccatatatttt	CASRQTGEHTIYF	11	1	Unknown
1	2	1D3	p24-	TTM	TRBV28	TRBJ1-5	tgtggcggcagtttaaactgggactccagcaatcatccccaccatttt	CGGSLNWDSSNHPHHF	14	1	Unknown
1	2	1D12	p24-	TTM	TRBV29-1	TRBJ1-5	tgcccctccgaggggcccggggtcttcaatcacccccagcatttt	CPSEGPGVFNHPQHF	13	1	Unknown
1	2	1B8	p24-	TCM	TRBV30	TRBJ1-5	tgtgcctggagtgcgggtagcaatcagccccagcatttt	CAWSAGSNQPQHF	11	1	Unknown
1	2	1D10	p24-	TTM	TRBV6-2	TRBJ1-5	tgtggcgccagcccgcggggggacaaaaggtcatcccccccatttt	CGASPRGDKRSSPHF	17	1	Unknown
1	2	1C11	p24-	TEM	TRBV7-2	TRBJ1-5	tgtgccagcagcttagcgggtcaagggccccagcatttt	CASSLAGQGPQHF	11	1	Unknown
1	2	1A11	p24-	TCM	TRBV7-4	TRBJ1-5	gggcggcaggggtcgctaaccctcctatagcaatcagccccagcatttt	GRQGSLTLYSNQPQHF	15	1	Unknown
1	2	1C1	p24-	TCM	TRBV5-6	TRBJ1-6	tgtgccagcagtgggtgtaattcacccctccctttc	CASSGCNSPLPF	10	1	Unknown
1	2	1A8	p24-	TCM	TRBV11-3	TRBJ2-1	tgtgccagcagccccggactaacgggttacaatgagcggttcttc	CASSPGLTGYNERFF	13	1	Unknown
1	2	1A10	p24-	TCM	TRBV4-1	TRBJ2-1	tgcgccagcagccaagaattcaacaagccctcctacaatgagcagttcttc	CASSQEFNKPSYNEQFF	15	1	Unknown
1	2	1B12	p24-	TCM	TRBV10-3	TRBJ2-3	tgtgccgcccgcctaccgggggaaaaaaatactcagtatttt	CAARLPGEKNTQYF	12	1	Unknown
1	2	1D9	p24-	TTM	TRBV12-3	TRBJ2-5	tgtgccagcttccttaccggcgagggggaaagagacccagttcttc	CASFLTGEGERDPVF	16	1	Unknown
1	2	1F12	p24+	TEM	TRBV7-2	TRBJ1-1	tgtgccagcagcttattgactgaagctttcttt	CASSLLTEAFF	9	1	Unknown
1	2	1E10	p24+	TTM	TRBV20-1	TRBJ1-5	tgcagtgctaggaggacgggaggcaatcagccccagcatttt	CSARRTGGNQPQHF	12	1	Unknown
1	2	1E1	p24+	TCM	TRBV3-1	TRBJ1-5	tgtgccagcagccaagatcggggtcagccccagcatttt	CASSQDRGQPQHF	11	1	Unknown
1	2	1E2	p24+	TCM	TRBV3-1	TRBJ1-5	tgtgccagcagccaagatcggggtcagccccagcatttt	CASSQDRGQPQHF	11	1	Unknown
1	2	1F3	p24+	TTM	TRBV3-1	TRBJ1-5	tgtgccagcagccaagatcggggtcagccccagcatttt	CASSQDRGQPQHF	11	1	Unknown
1	2	1E8	p24+	TEM	TRBV12-3	TRBJ1-6	tgtgccggcactcgggaccacggggatcctataattcacccctccacttt	CAGTRDHGSYNSPLHF	16	1	Unknown
1	2	1E3	p24+	TTM	TRBV6-5	TRBJ1-6	tgtgccagcaggcgcgcctgggacaggggggcattaagtaattcacccctccacttt	CASRRAWRGALSNSPLHF	17	1	Unknown
1	2	1F9	p24+	TTM	TRBV6-5	TRBJ1-6	tgtgccagcaggcgcgcctgggacaggggggcattaagtaattcacccctccacttt	CASRRAWRGALSNSPLHF	17	1	Unknown
1	2	1F10	p24+	TTM	TRBV6-5	TRBJ1-6	tgtgccagcaggcgcgcctgggacaggggggcattaagtaattcacccctccacttt	CASRRAWRGALSNSPLHF	17	1	Unknown
1	2	1F1	p24+	TEM	TRBV6-5	TRBJ1-6	tgtgccagcaggcgcgcctgggacaggggggcattaagtaattcacccctccacttt	CASRRAWRGALSNSPLHF	17	1	Unknown
1	2	1F5	p24+	TEM	TRBV6-5	TRBJ1-6	tgtgccagcaggcgcgcctgggacaggggggcattaagtaattcacccctccacttt	CASRRAWRGALSNSPLHF	17	1	Unknown
1	2	1G1	p24+	TEM	TRBV6-5	TRBJ1-6	tgtgccagcaggcgcgcctgggacaggggggcattaagtaattcacccctccacttt	CASRRAWRGALSNSPLHF	17	1	Unknown
1	2	1G2	p24+	TEM	TRBV6-5	TRBJ1-6	tgtgccagcaggcgcgcctgggacaggggggcattaagtaattcacccctccacttt	CASRRAWRGALSNSPLHF	17	1	Unknown
1	3	2C3	p24-	TEM	TRBV12-3	TRBJ1-1	tgtgccagcagtcggttggggttgaacactgaagctttcttt	CASSRLGLNTEAFF	12	1	Unknown
1	3	2C2	p24-	TEM	TRBV29	TRBJ1-1	tgcagcgtcctcccggcttcgaacactgaagctttcttt	CSVLPASNTEAFF	11	1	Unknown
1	3	2B9	p24-	TCM	TRBV30	TRBJ1-1	tgtgcctggaagggacaggggaacactgaagctttcttt	CAWKGQGNTEAFF	11	1	Unknown
1	3	2A12	p24-	TCM	TRBV4-1	TRBJ1-2	tgcgccagcagccttcaatccattgggggaacgagctatggctacaccttc	CASSLQSIGGTSYGYTF	15	1	Unknown
1	3	2B5	p24-	TCM	TRBV6-6	TRBJ1-2	tgtgccgccagtaacaggggtccaggctactatggctacaccttc	CAASNRGPGYYGYTF	13	1	Unknown
1	3	2C6	p24-	TEM	TRBV29-1	TRBJ1-3	tgtggcgttgttgcagggggagatggaaacaccctatatttt	CGVVAGGDGNTLYF	12	1	Unknown
1	3	2D12	p24-	TTM	TRBV11-2	TRBJ1-5	tgtgccagcagcttagatgggcatagcaatcagccccagcatttt	CASSLDGHSNQPQHF	13	1	Unknown
1	3	2B11	p24-	TCM	TRBV20-1	TRBJ1-5	tgcagtgcttcccggggcgatcagccccagcatttt	CSASRGDQPQHF	11	1	Unknown
1	3	2B2	p24-	TCM	TRBV6-1	TRBJ1-6	tgtgccacccttctacaggccaattcacccctccacttt	CATLLQANSPLHF	11	1	Unknown
1	3	2D9	p24-	TTM	TRBV12-3	TRBJ2-1	tgtgccagcagttttaaggggatcggggggcacaatgagcagttcttc	CASSFKGIGGHNEQFF	14	1	Unknown
1	3	2D7	p24-	TTM	TRBV4-1	TRBJ2-1	tgcgccagcagccaagaattcaacaagccctcctacaatgagcagttcttc	CASSQEFNKPSYNEQFF	15	1	Unknown
1	3	2A11	p24-	TCM	TRBV7-2	TRBJ2-3	tgtgccagcagcttccgactagcgggggggcttagcacagatacgcagtatttt	CASSFRLAGGLSTDTQYF	16	1	Unknown
1	3	2C7	p24-	TEM	TRBV12-3	TRBJ2-5	tgtgccagcagtttagctccaggccaagagacccagttcttc	CASSLAPGQETQFF	12	1	Unknown
1	3	2D3	p24-	TTM	TRBV18	TRBJ2-5	tgtgccaccctcccacagggagggcgagagacccagttcttc	CATLPQGGRETQFF	12	1	Unknown
1	3	2C8	p24-	TEM	TRBV2	TRBJ2-5	tgtgccagcctgaggccttcagagacccagttcttc	CASLRPSETQFF	10	1	Unknown
1	3	2A4	p24-	TCM	TRBV5-4	TRBJ2-5	tgtgccagcaccatagacggggcggagacccagttcttc	CASTIDGAETQFF	11	1	Unknown
1	3	2D4	p24-	TTM	TRBV7-2	TRBJ2-5	tgtgccagcagcccggaggggagccaagagacccagttcttc	CASSPEGSQETQFF	12	1	Unknown
1	3	1A7	p24+	TEM	TRBV6-1	TRBJ1-1	tgtgccagccctggtgaaactgaagctttcttt	CASPGETEAFF	9	1	Unknown
1	3	2H9	p24+	TTM	TRBV24-1	TRBJ1-2	tgtgccaccagtgactcgacagggggagtctatggctacaccttc	CAASDSTGGVYGYTF	13	1	Unknown
1	3	1H9	p24+	TEM	TRBV24-1	TRBJ1-2	tgtgccaccagtgactcgacagggggagtctatggctacaccttc	CAASDSTGGVYGYTF	13	1	Unknown
1	3	2E2	p24+	TEM	TRBV24-1	TRBJ1-2	tgtgccaccagtgactcgacagggggagtctatggctacaccttc	CAASDSTGGVYGYTF	13	1	Unknown
1	3	2E7	p24+	TEM	TRBV24-1	TRBJ1-2	tgtgccaccagtgactcgacagggggagtctatggctacaccttc	CAASDSTGGVYGYTF	13	1	Unknown
1	3	2E10	p24+	TEM	TRBV24-1	TRBJ1-2	tgtgccaccagtgactcgacagggggagtctatggctacaccttc	CAASDSTGGVYGYTF	13	1	Unknown
1	3	1C3	p24+	TTM	TRBV24-1	TRBJ1-2	tgtgccaccagtgactcgacagggggagtctatggctacaccttc	CAASDSTGGVYGYTF	13	1	Unknown
1	3	1H4	p24+	TTM	TRBV4-1	TRBJ1-2	tgcgccagcagtctgacagaggcctatggctacaccttc	CASSLTEAYGYTF	11	1	Unknown
1	3	1B11	p24+	TTM	TRBV4-1	TRBJ1-2	tgcgccagcagtctgacagaggcctatggctacaccttc	CASSLTEAYGYTF	11	1	Unknown
1	3	2G2	p24+	TTM	TRBV6-5	TRBJ1-6	tgtgccagcaggcgcgcctgggacaggggggcattaagtaattcacccctccacttt	CASRRAWRGALSNSPLHF	17	1	Unknown
1	3	1H12	p24+	TEM	TRBV6-5	TRBJ1-6	tgtgccagcaggcgcgcctgggacaggggggcattaagtaattcacccctccacttt	CASRRAWRGALSNSPLHF	17	1	Unknown
1	3	2E1	p24+	TEM	TRBV6-5	TRBJ1-6	tgtgccagcaggcgcgcctgggacaggggggcattaagtaattcacccctccacttt	CASRRAWRGALSNSPLHF	17	1	Unknown
1	3	2E3	p24+	TEM	TRBV6-5	TRBJ1-6	tgtgccagcaggcgcgcctgggacaggggggcattaagtaattcacccctccacttt	CASRRAWRGALSNSPLHF	17	1	Unknown
1	3	2E8	p24+	TEM	TRBV6-5	TRBJ1-6	tgtgccagcaggcgcgcctgggacaggggggcattaagtaattcacccctccacttt	CASRRAWRGALSNSPLHF	17	1	Unknown
1	3	2E12	p24+	TEM	TRBV6-5	TRBJ1-6	tgtgccagcaggcgcgcctgggacaggggggcattaagtaattcacccctccacttt	CASRRAWRGALSNSPLHF	17	1	Unknown
1	3	2F5	p24+	TEM	TRBV6-5	TRBJ1-6	tgtgccagcaggcgcgcctgggacaggggggcattaagtaattcacccctccacttt	CASRRAWRGALSNSPLHF	17	1	Unknown
1	3	2F8	p24+	TEM	TRBV6-5	TRBJ1-6	tgtgccagcaggcgcgcctgggacaggggggcattaagtaattcacccctccacttt	CASRRAWRGALSNSPLHF	17	1	Unknown
1	3	2F9	p24+	TEM	TRBV6-5	TRBJ1-6	tgtgccagcaggcgcgcctgggacaggggggcattaagtaattcacccctccacttt	CASRRAWRGALSNSPLHF	17	1	Unknown
1	3	2F11	p24+	TEM	TRBV6-5	TRBJ1-6	tgtgccagcaggcgcgcctgggacaggggggcattaagtaattcacccctccacttt	CASRRAWRGALSNSPLHF	17	1	Unknown
1	3	2F12	p24+	TEM	TRBV6-5	TRBJ1-6	tgtgccagcaggcgcgcctgggacaggggggcattaagtaattcacccctccacttt	CASRRAWRGALSNSPLHF	17	1	Unknown
1	3	2G3	p24+	TEM	TRBV6-5	TRBJ1-6	tgtgccagcaggcgcgcctgggacaggggggcattaagtaattcacccctccacttt	CASRRAWRGALSNSPLHF	17	1	Unknown
1	3	2G5	p24+	TEM	TRBV6-5	TRBJ1-6	tgtgccagcaggcgcgcctgggacaggggggcattaagtaattcacccctccacttt	CASRRAWRGALSNSPLHF	17	1	Unknown
1	3	2H11	p24+	TEM	TRBV6-5	TRBJ1-6	tgtgccagcaggcgcgcctgggacaggggggcattaagtaattcacccctccacttt	CASRRAWRGALSNSPLHF	17	1	Unknown
1	3	2H12	p24+	TEM	TRBV6-5	TRBJ1-6	tgtgccagcaggcgcgcctgggacaggggggcattaagtaattcacccctccacttt	CASRRAWRGALSNSPLHF	17	1	Unknown
1	3	2H1	p24+	TEM	TRBV6-5	TRBJ1-6	tgtgccagcaggcgcgcctgggacaggggggcattaagtaattcacccctccacttt	CASRRAWRGALSNSPLHF	17	1	Unknown
1	3	1C2	p24+	TEM	TRBV6-5	TRBJ1-6	tgtgccagcaggcgcgcctgggacaggggggcattaagtaattcacccctccacttt	CASRRAWRGALSNSPLHF	17	1	Unknown
1	3	1A4	p24+	TEM	TRBV6-5	TRBJ1-6	tgtgccagcaggcgcgcctgggacaggggggcattaagtaattcacccctccacttt	CASRRAWRGALSNSPLHF	17	1	Unknown
1	3	1A5	p24+	TEM	TRBV6-5	TRBJ1-6	tgtgccagcaggcgcgcctgggacaggggggcattaagtaattcacccctccacttt	CASRRAWRGALSNSPLHF	17	1	Unknown
1	3	1A6	p24+	TEM	TRBV6-5	TRBJ1-6	tgtgccagcaggcgcgcctgggacaggggggcattaagtaattcacccctccacttt	CASRRAWRGALSNSPLHF	17	1	Unknown
1	3	1A8	p24+	TEM	TRBV6-5	TRBJ1-6	tgtgccagcaggcgcgcctgggacaggggggcattaagtaattcacccctccacttt	CASRRAWRGALSNSPLHF	17	1	Unknown
1	3	1A11	p24+	TEM	TRBV6-5	TRBJ1-6	tgtgccagcaggcgcgcctgggacaggggggcattaagtaattcacccctccacttt	CASRRAWRGALSNSPLHF	17	1	Unknown
1	3	1B1	p24+	TEM	TRBV6-5	TRBJ1-6	tgtgccagcaggcgcgcctgggacaggggggcattaagtaattcacccctccacttt	CASRRAWRGALSNSPLHF	17	1	Unknown
1	3	1B4	p24+	TEM	TRBV6-5	TRBJ1-6	tgtgccagcaggcgcgcctgggacaggggggcattaagtaattcacccctccacttt	CASRRAWRGALSNSPLHF	17	1	Unknown
1	3	1B5	p24+	TEM	TRBV6-5	TRBJ1-6	tgtgccagcaggcgcgcctgggacaggggggcattaagtaattcacccctccacttt	CASRRAWRGALSNSPLHF	17	1	Unknown
1	3	1B9	p24+	TEM	TRBV6-5	TRBJ1-6	tgtgccagcaggcgcgcctgggacaggggggcattaagtaattcacccctccacttt	CASRRAWRGALSNSPLHF	17	1	Unknown
1	3	1B10	p24+	TEM	TRBV6-5	TRBJ1-6	tgtgccagcaggcgcgcctgggacaggggggcattaagtaattcacccctccacttt	CASRRAWRGALSNSPLHF	17	1	Unknown
1	3	1C1	p24+	TEM	TRBV6-5	TRBJ1-6	tgtgccagcaggcgcgcctgggacaggggggcattaagtaattcacccctccacttt	CASRRAWRGALSNSPLHF	17	1	Unknown
1	3	1C8	p24+	TEM	TRBV6-5	TRBJ1-6	tgtgccagcaggcgcgcctgggacaggggggcattaagtaattcacccctccacttt	CASRRAWRGALSNSPLHF	17	1	Unknown
1	3	1A12	p24+	TEM	TRBV6-5	TRBJ1-6	tgtgccagcaggcgcgcctgggacaggggggcattaagtaattcacccctccacttt	CASRRAWRGALSNSPLHF	17	1	Unknown
2	1	1D5	p24-	TEM	TRBV19	TRBJ1-1	tgtggcagtagtattcatcatttcaacactgaagctttcttt	CGSSIHHFNTEAFF	12	1	Unknown
2	1	1B11	p24-	TCM	TRBV25-1	TRBJ1-1	tgtgccagcactgatcccactaaggctgaatctttcttt	CASTDPTKAESFF	11	1	Unknown
2	1	1B7	p24-	TCM	TRBV7-9	TRBJ1-1	tgtgccaccagctccttccagtcggacactgaagctttcttt	CATSSFQSDTEAFF	12	1	Unknown
2	1	1D4	p24-	TEM	TRBV10-3	TRBJ1-2	tgtggcgccagcccccagggggagaggaaatacttcttc	CGASPQGERKYFF	13	1	Unknown
2	1	1B2	p24-	TCM	TRBV4-2	TRBJ1-2	tgcgccagcagccaaggagttcggacagaactcccgggtggctacaccttc	CASSQGVRTELPGGYTF	15	1	Unknown
2	1	1D10	p24-	TEM	TRBV6-2	TRBJ1-2	tgtggtagcagtttttctacagggaactatgattactccttc	CGSSFSTGNYDYSF	12	1	Unknown
2	1	1A2	p24-	TCM	TRBV12-3	TRBJ1-3	tgtgccagcagtttacgggtaggggccggaaacaccatatatttt	CASSLRVGAGNTIYF	13	1	Unknown
2	1	1C12	p24-	TTM	TRBV12-5	TRBJ1-4	tgtgctagtggtttgggtctccaggggccgagtggtgaaaaactgtttttt	CASGLGLQGPSGEKLFF	15	1	Unknown
2	1	1B5	p24-	TCM	TRBV12-3	TRBJ1-5	tgtgccagcagttccatcacccgggagccccagcatttt	CASSSITREPQHF	11	1	Unknown
2	1	1C8	p24-	TTM	TRBV12-3	TRBJ1-5	tgtgccagcagttttcaggggggcaatcagccccagcatttt	CASSFQGGNQPQHF	12	1	Unknown
2	1	1C11	p24-	TTM	TRBV24-1	TRBJ1-5	tgtggcgccagaaattctacaggggagcaatcatcccccccatttt	CGARNSTGEQSSPHF	13	1	Unknown
2	1	1B9	p24-	TCM	TRBV7-2	TRBJ1-5	tgtgccagcagcttaggaacagaaagcaatcagccccagcatttt	CASSLGTESNQPQHF	13	1	Unknown
2	1	1D1	p24-	TTM	TRBV12-5	TRBJ2-6	tgtgctagtggtcctgggacagcttctttctctggggccaacgtcctgactttc	CASGPGTASFSGANVLTF	16	1	Unknown
2	1	1H7	p24+	TCM	TRBV2	TRBJ1-5	tgtgccagcagtgagaggagggagggaccctatcccagccccagcatttt	CASSERREGPYQPQHF	15	1	Unknown
2	1	1E1	p24+	TEM	TRBV2	TRBJ1-5	tgtgccagcagtgagaggagggagggaccctatcccagccccagcatttt	CASSERREGPYQPQHF	15	1	Unknown
2	1	1F4	p24+	TEM	TRBV2	TRBJ1-5	tgtgccagcagtgagaggagggagggaccctatcccagccccagcatttt	CASSERREGPYQPQHF	15	1	Unknown
2	1	1F7	p24+	TEM	TRBV2	TRBJ1-5	tgtgcccccagcgagaggagggaaggaccctatccccgccccaggatttt	CASSERREGPYQPQHF	15	1	Unknown
2	1	1F10	p24+	TEM	TRBV2	TRBJ1-5	tgtgccagcagtgagaggagggagggaccctatcccatccccatcatttt	CASSERREGPYQPQHF	15	1	Unknown
2	1	1F12	p24+	TEM	TRBV2	TRBJ1-5	tgtgccagcagtgagaggagggagggaccctatcccagccccagcatttt	CASSERREGPYQPQHF	15	1	Unknown
2	1	1G1	p24+	TEM	TRBV2	TRBJ1-5	tgtgccagcagtgagaggagggagggaccctatcccagccccagcatttt	CASSERREGPYQPQHF	15	1	Unknown
2	1	1G3	p24+	TEM	TRBV2	TRBJ1-5	tgtgcccccagcgagaggagggagggaccctatccccgccccagcatttt	CASSERREGPYQPQHF	15	1	Unknown
2	1	1G11	p24+	TEM	TRBV2	TRBJ1-5	tgtgccagcagtgagaggagggagggaccctatcccagccccagcatttt	CASSERREGPYQPQHF	15	1	Unknown
2	1	1G12	p24+	TEM	TRBV2	TRBJ1-5	tgtgccccccacgagaggacggaagaaccctatccccgccccaggatttt	CASSERREGPYQPQHF	15	1	Unknown
2	1	1H1	p24+	TEM	TRBV2	TRBJ1-5	tgtgccccccacgagaggacggaagaaccctatccccgccccaggatttt	CASSERREGPYQPQHF	15	1	Unknown
2	1	1H2	p24+	TEM	TRBV2	TRBJ1-5	tgtgccagcagtgagaggagggagggaccctatcccagccccagcatttt	CASSERREGPYQPQHF	15	1	Unknown
2	1	1H3	p24+	TEM	TRBV2	TRBJ1-5	tgtgccagcagtgagaggagggagggaccctatcccagccccagcatttt	CASSERREGPYQPQHF	15	1	Unknown
2	1	1H4	p24+	TEM	TRBV2	TRBJ1-5	tgtgccagcagtgagaggagggagggaccctatcccagccccagcatttt	CASSERREGPYQPQHF	15	1	Unknown
2	1	1H5	p24+	TEM	TRBV2	TRBJ1-5	tgtgcccccagcgagaggagggagggaccctatccccgccccagcatttt	CASSERREGPYQPQHF	15	1	Unknown
2	1	1H8	p24+	TEM	TRBV2	TRBJ1-5	tgtgccagcagtgagaggagggagggaccctatcccagccccagcatttt	CASSERREGPYQPQHF	15	1	Unknown
2	1	1H10	p24+	TEM	TRBV2	TRBJ1-5	tgtgccagcagtgagaggagggagggaccctatcccagccccagcatttt	CASSERREGPYQPQHF	15	1	Unknown
2	1	2A4	p24+	TEM	TRBV2	TRBJ1-5	tgtgcccccagcgagaggagggagggaccctatccccgccccagcatttt	CASSERREGPYQPQHF	15	1	Unknown
2	1	2A8	p24+	TEM	TRBV2	TRBJ1-5	tgtgcccccagcgagaggagggagggaccctatccccgccccagcatttt	CASSERREGPYQPQHF	15	1	Unknown
2	1	2A10	p24+	TEM	TRBV2	TRBJ1-5	tgtgcccccagcgagaggagggagggaccctatccccgccccagcatttt	CASSERREGPYQPQHF	15	1	Unknown
2	1	2A11	p24+	TEM	TRBV2	TRBJ1-5	tgtgcccccagcgagaggagggagggaccctatccccgccccagcatttt	CASSERREGPYQPQHF	15	1	Unknown
2	1	2B2	p24+	TEM	TRBV2	TRBJ1-5	tgtgcccccagcgagaggagggagggaccctatccccgccccagcatttt	CASSERREGPYQPQHF	15	1	Unknown
2	1	2B5	p24+	TEM	TRBV2	TRBJ1-5	tgtgcccccagcgagaggagggagggaccctatccccgccccagcatttt	CASSERREGPYQPQHF	15	1	Unknown
2	1	2B6	p24+	TEM	TRBV2	TRBJ1-5	tgtgcccccagcgagaggagggagggaccctatccccgccccagcatttt	CASSERREGPYQPQHF	15	1	Unknown
2	1	2B7	p24+	TEM	TRBV2	TRBJ1-5	tgtgcccccagcgagaggagggagggaccctatccccgccccagcatttt	CASSERREGPYQPQHF	15	1	Unknown
2	1	2B12	p24+	TEM	TRBV2	TRBJ1-5	tgtgcccccagcgagaggagggagggaccctatccccgccccagcatttt	CASSERREGPYQPQHF	15	1	Unknown
2	1	2C1	p24+	TEM	TRBV2	TRBJ1-5	tgtgcccccagcgagaggagggagggaccctatccccgccccagcatttt	CASSERREGPYQPQHF	15	1	Unknown
2	1	2C2	p24+	TEM	TRBV2	TRBJ1-5	tgtgcccccagcgagaggagggagggaccctatccccgccccagcatttt	CASSERREGPYQPQHF	15	1	Unknown
2	1	2C5	p24+	TEM	TRBV2	TRBJ1-5	tgtgcccccagcgagaggagggagggaccctatccccgccccagcatttt	CASSERREGPYQPQHF	15	1	Unknown
2	1	2C10	p24+	TEM	TRBV2	TRBJ1-5	tgtgcccccagcgagaggagggagggaccctatccccgccccagcatttt	CASSERREGPYQPQHF	15	1	Unknown
2	1	2C11	p24+	TEM	TRBV2	TRBJ1-5	tgtgcccccagcgagaggagggagggaccctatccccgccccagcatttt	CASSERREGPYQPQHF	15	1	Unknown
2	1	2C12	p24+	TEM	TRBV2	TRBJ1-5	tgtgcccccagcgagaggagggagggaccctatccccgccccagcatttt	CASSERREGPYQPQHF	15	1	Unknown
2	1	2D1	p24+	TEM	TRBV2	TRBJ1-5	tgtgcccccagcgagaggagggagggaccctatccccgccccagcatttt	CASSERREGPYQPQHF	15	1	Unknown
2	1	2D2	p24+	TEM	TRBV2	TRBJ1-5	tgtgcccccagcgagaggagggagggaccctatccccgccccagcatttt	CASSERREGPYQPQHF	15	1	Unknown
2	1	2D5	p24+	TEM	TRBV2	TRBJ1-5	tgtgcccccagcgagaggagggagggaccctatccccgccccagcatttt	CASSERREGPYQPQHF	15	1	Unknown
2	1	2D6	p24+	TEM	TRBV2	TRBJ1-5	tgtgcccccagcgagaggagggagggaccctatccccgccccagcatttt	CASSERREGPYQPQHF	15	1	Unknown
2	1	2D7	p24+	TEM	TRBV2	TRBJ1-5	tgtgcccccagcgagaggagggagggaccctatccccgccccagcatttt	CASSERREGPYQPQHF	15	1	Unknown
2	1	2D8	p24+	TEM	TRBV2	TRBJ1-5	tgtgcccccagcgagaggagggagggaccctatccccgccccagcatttt	CASSERREGPYQPQHF	15	1	Unknown
2	1	2E1	p24+	TEM	TRBV2	TRBJ1-5	tgtgcccccagcgagaggagggagggaccctatccccgccccagcatttt	CASSERREGPYQPQHF	15	1	Unknown
2	1	2E6	p24+	TEM	TRBV2	TRBJ1-5	tgtgcccccagcgagaggagggagggaccctatccccgccccagcatttt	CASSERREGPYQPQHF	15	1	Unknown
2	1	2E7	p24+	TEM	TRBV2	TRBJ1-5	tgtgcccccagcgagaggagggagggaccctatccccgccccagcatttt	CASSERREGPYQPQHF	15	1	Unknown
2	1	2E10	p24+	TEM	TRBV2	TRBJ1-5	tgtgccagcagtgagaggagggagggaccctatcccagccccagcatttt	CASSERREGPYQPQHF	15	1	Unknown
2	1	2E11	p24+	TEM	TRBV2	TRBJ1-5	tgtgccagcagtgagaggagggagggaccctatcccagccccagcatttt	CASSERREGPYQPQHF	15	1	Unknown
2	1	2F5	p24+	TEM	TRBV2	TRBJ1-5	tgtgccagcagtgagaggagggagggaccctatcccagccccagcatttt	CASSERREGPYQPQHF	15	1	Unknown
2	1	2F6	p24+	TEM	TRBV2	TRBJ1-5	tgtgccagcagtgagaggagggagggaccctatcccagccccagcatttt	CASSERREGPYQPQHF	15	1	Unknown
2	1	2F10	p24+	TEM	TRBV2	TRBJ1-5	tgtgccagcagtgagaggagggagggaccctatcccagccccagcatttt	CASSERREGPYQPQHF	15	1	Unknown
2	1	3G2	p24+	TEM	TRBV2	TRBJ1-5	tgtgccagcagtgagaggagggagggaccctatcccagccccagcatttt	CASSERREGPYQPQHF	15	1	Unknown
2	1	3G9	p24+	TEM	TRBV2	TRBJ1-5	tgtgccagcagtgagaggagggagggaccctatcccagccccagcatttt	CASSERREGPYQPQHF	15	1	Unknown
2	1	3G10	p24+	TEM	TRBV2	TRBJ1-5	tgtgccagcagtgagaggagggagggaccctatcccagccccagcatttt	CASSERREGPYQPQHF	15	1	Unknown
2	1	3G12	p24+	TEM	TRBV2	TRBJ1-5	tgtgccagcagtgagaggagggagggaccctatcccagccccagcatttt	CASSERREGPYQPQHF	15	1	Unknown
2	1	3H1	p24+	TEM	TRBV2	TRBJ1-5	tgtgccagcagtgagaggagggagggaccctatcccagccccagcatttt	CASSERREGPYQPQHF	15	1	Unknown
2	1	3H2	p24+	TEM	TRBV2	TRBJ1-5	tgtgccagcagtgagaggagggagggaccctatcccagccccagcatttt	CASSERREGPYQPQHF	15	1	Unknown
2	1	3H6	p24+	TEM	TRBV2	TRBJ1-5	tgtgccagcagtgagaggagggagggaccctatcccagccccagcatttt	CASSERREGPYQPQHF	15	1	Unknown
2	1	3H9	p24+	TEM	TRBV2	TRBJ1-5	tgtgccagcagtgagaggagggagggaccctatcccagccccagcatttt	CASSERREGPYQPQHF	15	1	Unknown
2	1	2G7	p24+	TEM	TRBV2	TRBJ1-5	tgtgccagcagtgagaggagggagggaccctatcccagccccagcatttt	CASSERREGPYQPQHF	15	1	Unknown
2	1	2G8	p24+	TEM	TRBV2	TRBJ1-5	tgtgccagcagtgagaggagggagggaccctatcccagccccagcatttt	CASSERREGPYQPQHF	15	1	Unknown
2	1	2H2	p24+	TEM	TRBV2	TRBJ1-5	tgtgccagcagtgagaggagggagggaccctatcccagccccagcatttt	CASSERREGPYQPQHF	15	1	Unknown
2	1	2H3	p24+	TEM	TRBV2	TRBJ1-5	tgtgccagcagtgagaggagggagggaccctatcccagccccagcatttt	CASSERREGPYQPQHF	15	1	Unknown
2	1	2H12	p24+	TEM	TRBV2	TRBJ1-5	tgtgccagcagtgagaggagggagggaccctatcccagccccagcatttt	CASSERREGPYQPQHF	15	1	Unknown
2	1	3A4	p24+	TEM	TRBV2	TRBJ1-5	tgtgccagcagtgagaggagggagggaccctatcccagccccagcatttt	CASSERREGPYQPQHF	15	1	Unknown
2	1	3A5	p24+	TEM	TRBV2	TRBJ1-5	tgtgccagcagtgagaggagggagggaccctatcccagccccagcatttt	CASSERREGPYQPQHF	15	1	Unknown
2	1	3A6	p24+	TEM	TRBV2	TRBJ1-5	tgtgccagcagtgagaggagggagggaccctatcccagccccagcatttt	CASSERREGPYQPQHF	15	1	Unknown
2	1	3A11	p24+	TEM	TRBV2	TRBJ1-5	tgtgccagcagtgagaggagggagggaccctatcccagccccagcatttt	CASSERREGPYQPQHF	15	1	Unknown
2	1	3A12	p24+	TEM	TRBV2	TRBJ1-5	tgtgccagcagtgagaggagggagggaccctatcccagccccagcatttt	CASSERREGPYQPQHF	15	1	Unknown
2	1	3B1	p24+	TEM	TRBV2	TRBJ1-5	tgtgccagcagtgagaggagggagggaccctatcccagccccagcatttt	CASSERREGPYQPQHF	15	1	Unknown
2	1	3B4	p24+	TEM	TRBV2	TRBJ1-5	tgtgccagcagtgagaggagggagggaccctatcccagccccagcatttt	CASSERREGPYQPQHF	15	1	Unknown
2	1	3B6	p24+	TEM	TRBV2	TRBJ1-5	tgtgccagcagtgagaggagggagggaccctatcccagccccagcatttt	CASSERREGPYQPQHF	15	1	Unknown
2	1	3B8	p24+	TEM	TRBV2	TRBJ1-5	tgtgccagcagtgagaggagggagggaccctatcccagccccagcatttt	CASSERREGPYQPQHF	15	1	Unknown
2	1	3B9	p24+	TEM	TRBV2	TRBJ1-5	tgtgccagcagtgagaggagggagggaccctatcccagccccagcatttt	CASSERREGPYQPQHF	15	1	Unknown
2	1	3C1	p24+	TEM	TRBV2	TRBJ1-5	tgtgccagcagtgagaggagggagggaccctatcccagccccagcatttt	CASSERREGPYQPQHF	15	1	Unknown
2	1	3C3	p24+	TEM	TRBV2	TRBJ1-5	tgtgccagcagtgagaggagggagggaccctatcccagccccagcatttt	CASSERREGPYQPQHF	15	1	Unknown
2	1	3C5	p24+	TEM	TRBV2	TRBJ1-5	tgtgccagcagtgagaggagggagggaccctatcccagccccagcatttt	CASSERREGPYQPQHF	15	1	Unknown
2	1	3C12	p24+	TEM	TRBV2	TRBJ1-5	tgtgccagcagtgagaggagggagggaccctatcccagccccagcatttt	CASSERREGPYQPQHF	15	1	Unknown
2	1	3D5	p24+	TEM	TRBV2	TRBJ1-5	tgtgccagcagtgagaggagggagggaccctatcccagccccagcatttt	CASSERREGPYQPQHF	15	1	Unknown
2	1	3D8	p24+	TEM	TRBV2	TRBJ1-5	tgtgccagcagtgagaggagggagggaccctatcccagccccagcatttt	CASSERREGPYQPQHF	15	1	Unknown
2	1	3D9	p24+	TEM	TRBV2	TRBJ1-5	tgtgccagcagtgagaggagggagggaccctatcccagccccagcatttt	CASSERREGPYQPQHF	15	1	Unknown
2	1	3E1	p24+	TEM	TRBV2	TRBJ1-5	tgtgccagcagtgagaggagggagggaccctatcccagccccagcatttt	CASSERREGPYQPQHF	15	1	Unknown
2	1	3E2	p24+	TEM	TRBV2	TRBJ1-5	tgtgccagcagtgagaggagggagggaccctatcccagccccagcatttt	CASSERREGPYQPQHF	15	1	Unknown
2	1	3E6	p24+	TEM	TRBV2	TRBJ1-5	tgtgccagcagtgagaggagggagggaccctatcccagccccagcatttt	CASSERREGPYQPQHF	15	1	Unknown
2	1	3E7	p24+	TEM	TRBV2	TRBJ1-5	tgtgccagcagtgagaggagggagggaccctatcccagccccagcatttt	CASSERREGPYQPQHF	15	1	Unknown
2	1	3E8	p24+	TEM	TRBV2	TRBJ1-5	tgtgccagcagtgagaggagggagggaccctatcccagccccagcatttt	CASSERREGPYQPQHF	15	1	Unknown
2	1	3E11	p24+	TEM	TRBV2	TRBJ1-5	tgtgccagcagtgagaggagggagggaccctatcccagccccagcatttt	CASSERREGPYQPQHF	15	1	Unknown
2	1	3E12	p24+	TEM	TRBV2	TRBJ1-5	tgtgccagcagtgagaggagggagggaccctatcccagccccagcatttt	CASSERREGPYQPQHF	15	1	Unknown
2	1	3F2	p24+	TEM	TRBV2	TRBJ1-5	tgtgccagcagtgagaggagggagggaccctatcccagccccagcatttt	CASSERREGPYQPQHF	15	1	Unknown
2	1	3F3	p24+	TEM	TRBV2	TRBJ1-5	tgtgccagcagtgagaggagggagggaccctatcccagccccagcatttt	CASSERREGPYQPQHF	15	1	Unknown
2	1	3F7	p24+	TEM	TRBV2	TRBJ1-5	tgtgccagcagtgagaggagggagggaccctatcccagccccagcatttt	CASSERREGPYQPQHF	15	1	Unknown
2	1	3F9	p24+	TEM	TRBV2	TRBJ1-5	tgtgccagcagtgagaggagggagggaccctatcccagccccagcatttt	CASSERREGPYQPQHF	15	1	Unknown
2	1	3F10	p24+	TEM	TRBV2	TRBJ1-5	tgtgccagcagtgagaggagggagggaccctatcccagccccagcatttt	CASSERREGPYQPQHF	15	1	Unknown
2	1	1E4	p24+	TEM	TRBV12-3	TRBJ2-5	tgtgccagcacccgcacagggggccaagagacccagttcttc	CASTRTGGQETQFF	12	1	Unknown
2	1	1E6	p24+	TEM	TRBV12-3	TRBJ2-5	tgtgccagcacccgcacagggggccaagagacccagttcttc	CASTRTGGQETQFF	12	1	Unknown
2	1	1E9	p24+	TEM	TRBV12-3	TRBJ2-5	tgtgccagcacccgcacagggggccaagagacccagttcttc	CASTRTGGQETQFF	12	1	Unknown
2	1	1F2	p24+	TEM	TRBV12-3	TRBJ2-5	tgtgccagcacccgcacagggggccaagagacccagttcttc	CASTRTGGQETQFF	12	1	Unknown
2	1	1F5	p24+	TEM	TRBV12-3	TRBJ2-5	tgtgccagcacccgcacagggggccaagagacccagttcttc	CASTRTGGQETQFF	12	1	Unknown
2	1	1G8	p24+	TEM	TRBV12-3	TRBJ2-5	tgtgccagcacccgcacagggggccaagagacccagttcttc	CASTRTGGQETQFF	12	1	Unknown
2	1	1G9	p24+	TEM	TRBV12-3	TRBJ2-5	tgtgccagcacccgcacagggggccaagagacccagttcttc	CASTRTGGQETQFF	12	1	Unknown
2	1	1H6	p24+	TEM	TRBV12-3	TRBJ2-5	tgtgccagcacccgcacagggggccaagagacccagttcttc	CASTRTGGQETQFF	12	1	Unknown
2	1	1H9	p24+	TEM	TRBV12-3	TRBJ2-5	tgtgccagcacccgcacagggggccaagagacccagttcttc	CASTRTGGQETQFF	12	1	Unknown
2	1	1H11	p24+	TEM	TRBV12-3	TRBJ2-5	tgtgccagcacccgcacagggggccaagagacccagttcttc	CASTRTGGQETQFF	12	1	Unknown
2	1	1H12	p24+	TEM	TRBV12-3	TRBJ2-5	tgtgccagcacccgcacagggggccaagagacccagttcttc	CASTRTGGQETQFF	12	1	Unknown
2	1	2A1	p24+	TEM	TRBV12-3	TRBJ2-5	tgtgccagcacccgcacagggggccaagagacccagttcttc	CASTRTGGQETQFF	12	1	Unknown
2	1	2A2	p24+	TEM	TRBV12-3	TRBJ2-5	tgtgccagcacccgcacagggggccaagagacccagttcttc	CASTRTGGQETQFF	12	1	Unknown
2	1	2A3	p24+	TEM	TRBV12-3	TRBJ2-5	tgtgccagcacccgcacagggggccaagagacccagttcttc	CASTRTGGQETQFF	12	1	Unknown
2	1	2A5	p24+	TEM	TRBV12-3	TRBJ2-5	tgtgccagcacccgcacagggggccaagagacccagttcttc	CASTRTGGQETQFF	12	1	Unknown
2	1	2A12	p24+	TEM	TRBV12-3	TRBJ2-5	tgtgccagcacccgcacagggggccaagagacccagttcttc	CASTRTGGQETQFF	12	1	Unknown
2	1	2B8	p24+	TEM	TRBV12-3	TRBJ2-5	tgtgccagcacccgcacagggggccaagagacccagttcttc	CASTRTGGQETQFF	12	1	Unknown
2	1	2B9	p24+	TEM	TRBV12-3	TRBJ2-5	tgtgccagcacccgcacagggggccaagagacccagttcttc	CASTRTGGQETQFF	12	1	Unknown
2	1	2B10	p24+	TEM	TRBV12-3	TRBJ2-5	tgtgccagcacccgcacagggggccaagagacccagttcttc	CASTRTGGQETQFF	12	1	Unknown
2	1	2C7	p24+	TEM	TRBV12-3	TRBJ2-5	tgtgccagcacccgcacagggggccaagagacccagttcttc	CASTRTGGQETQFF	12	1	Unknown
2	1	2C8	p24+	TEM	TRBV12-3	TRBJ2-5	tgtgccagcacccgcacagggggccaagagacccagttcttc	CASTRTGGQETQFF	12	1	Unknown
2	1	2D11	p24+	TEM	TRBV12-3	TRBJ2-5	tgtgccagcacccgcacagggggccaagagacccagttcttc	CASTRTGGQETQFF	12	1	Unknown
2	1	2E2	p24+	TEM	TRBV12-3	TRBJ2-5	tgtgccagcacccgcacagggggccaagagacccagttcttc	CASTRTGGQETQFF	12	1	Unknown
2	1	2E4	p24+	TEM	TRBV12-3	TRBJ2-5	tgtgccagcacccgcacagggggccaagagacccagttcttc	CASTRTGGQETQFF	12	1	Unknown
2	1	2E9	p24+	TEM	TRBV12-3	TRBJ2-5	tgtgccagcacccgcacagggggccaagagacccagttcttc	CASTRTGGQETQFF	12	1	Unknown
2	1	2F1	p24+	TEM	TRBV12-3	TRBJ2-5	tgtgccagcacccgcacagggggccaagagacccagttcttc	CASTRTGGQETQFF	12	1	Unknown
2	1	2F7	p24+	TEM	TRBV12-3	TRBJ2-5	tgtgccagcacccgcacagggggccaagagacccagttcttc	CASTRTGGQETQFF	12	1	Unknown
2	1	2F9	p24+	TEM	TRBV12-3	TRBJ2-5	tgtgccagcacccgcacagggggccaagagacccagttcttc	CASTRTGGQETQFF	12	1	Unknown
2	1	2G2	p24+	TEM	TRBV12-3	TRBJ2-5	tgtgccagcacccgcacagggggccaagagacccagttcttc	CASTRTGGQETQFF	12	1	Unknown
2	1	2G5	p24+	TEM	TRBV12-3	TRBJ2-5	tgtgccagcacccgcacagggggccaagagacccagttcttc	CASTRTGGQETQFF	12	1	Unknown
2	1	2G6	p24+	TEM	TRBV12-3	TRBJ2-5	tgtgccagcacccgcacagggggccaagagacccagttcttc	CASTRTGGQETQFF	12	1	Unknown
2	1	2H5	p24+	TEM	TRBV12-3	TRBJ2-5	tgtgccagcacccgcacagggggccaagagacccagttcttc	CASTRTGGQETQFF	12	1	Unknown
2	1	2H6	p24+	TEM	TRBV12-3	TRBJ2-5	tgtgccagcacccgcacagggggccaagagacccagttcttc	CASTRTGGQETQFF	12	1	Unknown
2	1	2H8	p24+	TEM	TRBV12-3	TRBJ2-5	tgtgccagcacccgcacagggggccaagagacccagttcttc	CASTRTGGQETQFF	12	1	Unknown
2	1	2H10	p24+	TEM	TRBV12-3	TRBJ2-5	tgtgccagcacccgcacagggggccaagagacccagttcttc	CASTRTGGQETQFF	12	1	Unknown
2	1	3A10	p24+	TEM	TRBV12-3	TRBJ2-5	tgtgccagcacccgcacagggggccaagagacccagttcttc	CASTRTGGQETQFF	12	1	Unknown
2	1	3B5	p24+	TEM	TRBV12-3	TRBJ2-5	tgtgccagcacccgcacagggggccaagagacccagttcttc	CASTRTGGQETQFF	12	1	Unknown
2	1	3B11	p24+	TEM	TRBV12-3	TRBJ2-5	tgtgccagcacccgcacagggggccaagagacccagttcttc	CASTRTGGQETQFF	12	1	Unknown
2	1	3B12	p24+	TEM	TRBV12-3	TRBJ2-5	tgtgccagcacccgcacagggggccaagagacccagttcttc	CASTRTGGQETQFF	12	1	Unknown
2	1	3C4	p24+	TEM	TRBV12-3	TRBJ2-5	tgtgccagcacccgcacagggggccaagagacccagttcttc	CASTRTGGQETQFF	12	1	Unknown
2	1	3C8	p24+	TEM	TRBV12-3	TRBJ2-5	tgtgccagcacccgcacagggggccaagagacccagttcttc	CASTRTGGQETQFF	12	1	Unknown
2	1	3C9	p24+	TEM	TRBV12-3	TRBJ2-5	tgtgccagcacccgcacagggggccaagagacccagttcttc	CASTRTGGQETQFF	12	1	Unknown
2	1	3C10	p24+	TEM	TRBV12-3	TRBJ2-5	tgtgccagcacccgcacagggggccaagagacccagttcttc	CASTRTGGQETQFF	12	1	Unknown
2	1	3D3	p24+	TEM	TRBV12-3	TRBJ2-5	tgtgccagcacccgcacagggggccaagagacccagttcttc	CASTRTGGQETQFF	12	1	Unknown
2	1	3D6	p24+	TEM	TRBV12-3	TRBJ2-5	tgtgccagcacccgcacagggggccaagagacccagttcttc	CASTRTGGQETQFF	12	1	Unknown
2	1	3D12	p24+	TEM	TRBV12-3	TRBJ2-5	tgtgccagcacccgcacagggggccaagagacccagttcttc	CASTRTGGQETQFF	12	1	Unknown
2	1	3E5	p24+	TEM	TRBV12-3	TRBJ2-5	tgtgccagcacccgcacagggggccaagagacccagttcttc	CASTRTGGQETQFF	12	1	Unknown
2	1	3E10	p24+	TEM	TRBV12-3	TRBJ2-5	tgtgccagcacccgcacagggggccaagagacccagttcttc	CASTRTGGQETQFF	12	1	Unknown
2	1	3F8	p24+	TEM	TRBV12-3	TRBJ2-5	tgtgccagcacccgcacagggggccaagagacccagttcttc	CASTRTGGQETQFF	12	1	Unknown
2	1	3F12	p24+	TEM	TRBV12-3	TRBJ2-5	tgtgccagcacccgcacagggggccaagagacccagttcttc	CASTRTGGQETQFF	12	1	Unknown
2	1	3G3	p24+	TEM	TRBV12-3	TRBJ2-5	tgtgccagcacccgcacagggggccaagagacccagttcttc	CASTRTGGQETQFF	12	1	Unknown
2	1	3G7	p24+	TEM	TRBV12-3	TRBJ2-5	tgtgccagcacccgcacagggggccaagagacccagttcttc	CASTRTGGQETQFF	12	1	Unknown
2	1	3H11	p24+	TEM	TRBV12-3	TRBJ2-5	tgtgccagcacccgcacagggggccaagagacccagttcttc	CASTRTGGQETQFF	12	1	Unknown
2	1	3H12	p24+	TEM	TRBV12-3	TRBJ2-5	tgtgccagcacccgcacagggggccaagagacccagttcttc	CASTRTGGQETQFF	12	1	Unknown
2	2	1B12	p24-	TTM	TRBV27	TRBJ1-1	tgtggcgccagtttatccctgatcactgaagctttcttt	CGASLSLITEAFF	11	1	Unknown
2	2	1B1	p24-	TTM	TRBV29-1	TRBJ1-1	tgcagcgttgatacagggttcactgaagctttcttt	CSVDTGFTEAFF	10	1	Unknown
2	2	1A10	p24-	TEM	TRBV4-1	TRBJ1-1	tgcgccagcagccaatacagggaggcgactgaagctttcttt	CASSQYREATEAFF	12	1	Unknown
2	2	1B8	p24-	TTM	TRBV7-9	TRBJ1-1	tgtgccattcccaccgaaaagtcctacattaacactttctctttcttt	CAIPTEKSYINTFSFF	14	1	Unknown
2	2	1C9	p24-	TCM	TRBV19	TRBJ1-2	tgtgccaaaccaacggataaattatttgctaagtatgctccctccttc	CAKPTDKLFAKYAPSF	14	1	Unknown
2	2	1C10	p24-	TCM	TRBV20-1	TRBJ1-2	tgcagtgctgggaggggagggtatggctacaccttc	CSAGRGGYGYTF	10	1	Unknown
2	2	1B5	p24-	TTM	TRBV4-1	TRBJ1-2	tgcgccagcagcccaggacagatacaaaactatggctacaccttc	CASSPGQIQNYGYTF	13	1	Unknown
2	2	1D4	p24-	TCM	TRBV6-6	TRBJ1-2	tgtggcgccagaggaacaggggatcataagggctactccttc	CGARGTGDHKGYSF	12	1	Unknown
2	2	1B2	p24-	TTM	TRBV10-3	TRBJ1-3	ttcggcgtcatcgttgatgaaaaaaccatatatttt	FGVIVDEKTIYF	10	1	Unknown
2	2	1A7	p24-	TEM	TRBV11-2	TRBJ1-3	tgtgccctgagcttacaacttaggaaccctgaaccctgcatatatttt	CALSLQLRNPEPCIYF	14	1	Unknown
2	2	1D6	p24-	TCM	TRBV30	TRBJ1-3	tgtgcctggcgcttagggaactctggaaacaccatatatttt	CAWRLGNSGNTIYF	12	1	Unknown
2	2	1B9	p24-	TTM	TRBV12-3	TRBJ1-4	tgtgccagcagccagaatcccgagtccagagaaaaactgtttttt	CASSQNPESREKLFF	13	1	Unknown
2	2	1C5	p24-	TTM	TRBV30	TRBJ1-5	tgtgcctggacaggctctggaacaacgtccttctttc	CAWTGSGTTSFF	10	1	Unknown
2	2	1D5	p24-	TCM	TRBV30	TRBJ1-5	tgtgcctggagtgaaggcctccttagcaatcagccccagcatttt	CAWSEGLLSNQPQHF	13	1	Unknown
2	2	1C4	p24-	TTM	TRBV18	TRBJ2-1	tgtgccaccctcgggacagggggtggcaatgagcagttcttc	CATLGTGGGNEQFF	14	1	Unknown
2	2	1D2	p24-	TCM	TRBV30	TRBJ2-1	tgtgcctggagaggaaattggaatgagcagttcttc	CAWRGNWNEQFF	10	1	Unknown
2	2	1C2	p24-	TTM	TRBV18	TRBJ2-5	tgtgccagctcaccaccgcgacagcaagagacccagttcttc	CASSPPRQQETQFF	12	1	Unknown
2	2	1B10	p24-	TTM	TRBV20-1	TRBJ2-5	tgcagtgctagagctgggactaccttaaggagagacccagttcttc	CSARAGTTLRRDPVF	13	1	Unknown
2	2	1D7	p24-	TCM	TRBV4-1	TRBJ2-5	tgcgccagcagcccaatccgggacggccaagagacccagttcttc	CASSPIRDGQETQFF	13	1	Unknown
2	2	1D10	p24-	TCM	TRBV4-1	TRBJ2-5	tgcgccagcagccaagaagggaacggctcgcgggtgacccagttcttc	CASSQEGNGSRVTQFF	14	1	Unknown
2	2	1A4	p24-	TEM	TRBV20-1	TRBJ2-6	tgcagtgctagagaggctggggccaacgtcctgactttc	CSAREAGANVLTF	11	1	Unknown
2	2	1B11	p24-	TTM	TRBV12-5	TRBJ2-7	tgtgctagtggtttgggggcgaacgagcagtacttc	CASGLGANEQYF	10	1	Unknown
2	2	2G2	p24+	TEM	TRBV5-4	TRBJ1-1	tgtgccagcagctcccgacaggcacctgaagctttcttt	CASSSRQAPEAFF	11	1	Unknown
2	2	3B1	p24+	TEM	TRBV7-9	TRBJ1-2	tgtgccagcagcttaacgcgactgacccccggttatggctacaccttc	CASSLTRLTPGYGYTF	14	1	Unknown
2	2	1E5	p24+	TEM	TRBV2	TRBJ1-5	tgtgccagcagtgagaggagggagggaccctatcccagccccagcatttt	CASSERREGPYQPQHF	15	1	Unknown
2	2	1E6	p24+	TEM	TRBV2	TRBJ1-5	tgtgccagcagtgagaggagggagggaccctatcccagccccagcatttt	CASSERREGPYQPQHF	15	1	Unknown
2	2	1E9	p24+	TEM	TRBV2	TRBJ1-5	tgtgccagcagtgagaggagggagggaccctatcccagccccagcatttt	CASSERREGPYQPQHF	15	1	Unknown
2	2	1E10	p24+	TEM	TRBV2	TRBJ1-5	tgtgccagcagtgagaggagggagggaccctatcccagccccagcatttt	CASSERREGPYQPQHF	15	1	Unknown
2	2	1F1	p24+	TEM	TRBV2	TRBJ1-5	tgtgccagcagtgagaggagggagggaccctatcccagccccagcatttt	CASSERREGPYQPQHF	15	1	Unknown
2	2	1F2	p24+	TEM	TRBV2	TRBJ1-5	tgtgccagcagtgagaggagggagggaccctatcccagccccagcatttt	CASSERREGPYQPQHF	15	1	Unknown
2	2	1F3	p24+	TEM	TRBV2	TRBJ1-5	tgtgccagcagtgagaggagggagggaccctatcccagccccagcatttt	CASSERREGPYQPQHF	15	1	Unknown
2	2	1F5	p24+	TEM	TRBV2	TRBJ1-5	tgtgccagcagtgagaggagggagggaccctatcccagccccagcatttt	CASSERREGPYQPQHF	15	1	Unknown
2	2	1F6	p24+	TEM	TRBV2	TRBJ1-5	tgtgccagcagtgagaggagggagggaccctatcccagccccagcatttt	CASSERREGPYQPQHF	15	1	Unknown
2	2	1F7	p24+	TEM	TRBV2	TRBJ1-5	tgtgccagcagtgagaggagggagggaccctatcccagccccagcatttt	CASSERREGPYQPQHF	15	1	Unknown
2	2	1F8	p24+	TEM	TRBV2	TRBJ1-5	tgtgccagcagtgagaggagggagggaccctatcccagccccagcatttt	CASSERREGPYQPQHF	15	1	Unknown
2	2	1F11	p24+	TEM	TRBV2	TRBJ1-5	tgtgccagcagtgagaggagggagggaccctatcccagccccagcatttt	CASSERREGPYQPQHF	15	1	Unknown
2	2	1G2	p24+	TEM	TRBV2	TRBJ1-5	tgtgccagcagtgagaggagggagggaccctatcccagccccagcatttt	CASSERREGPYQPQHF	15	1	Unknown
2	2	1G6	p24+	TEM	TRBV2	TRBJ1-5	tgtgccagcagtgagaggagggagggaccctatcccagccccagcatttt	CASSERREGPYQPQHF	15	1	Unknown
2	2	1H1	p24+	TEM	TRBV2	TRBJ1-5	tgtgccagcagtgagaggagggagggaccctatcccagccccagcatttt	CASSERREGPYQPQHF	15	1	Unknown
2	2	1H5	p24+	TEM	TRBV2	TRBJ1-5	tgtgccagcagtgagaggagggagggaccctatcccagccccagcatttt	CASSERREGPYQPQHF	15	1	Unknown
2	2	1H6	p24+	TEM	TRBV2	TRBJ1-5	tgtgccagcagtgagaggagggagggaccctatcccagccccagcatttt	CASSERREGPYQPQHF	15	1	Unknown
2	2	1H9	p24+	TEM	TRBV2	TRBJ1-5	tgtgccagcagtgagaggagggagggaccctatcccagccccagcatttt	CASSERREGPYQPQHF	15	1	Unknown
2	2	1H11	p24+	TEM	TRBV2	TRBJ1-5	tgtgccagcagtgagaggagggagggaccctatcccagccccagcatttt	CASSERREGPYQPQHF	15	1	Unknown
2	2	2A3	p24+	TEM	TRBV2	TRBJ1-5	tgtgccagcagtgagaggagggagggaccctatcccagccccagcatttt	CASSERREGPYQPQHF	15	1	Unknown
2	2	2B5	p24+	TEM	TRBV2	TRBJ1-5	tgtgccagcagtgagaggagggagggaccctatcccagccccagcatttt	CASSERREGPYQPQHF	15	1	Unknown
2	2	2C7	p24+	TEM	TRBV2	TRBJ1-5	tgtgccagcagtgagaggagggagggaccctatcccagccccagcatttt	CASSERREGPYQPQHF	15	1	Unknown
2	2	2C8	p24+	TEM	TRBV2	TRBJ1-5	tgtgccagcagtgagaggagggagggaccctatcccagccccagcatttt	CASSERREGPYQPQHF	15	1	Unknown
2	2	2C11	p24+	TEM	TRBV2	TRBJ1-5	tgtgccagcagtgagaggagggagggaccctatcccagccccagcatttt	CASSERREGPYQPQHF	15	1	Unknown
2	2	2D1	p24+	TEM	TRBV2	TRBJ1-5	tgtgccagcagtgagaggagggagggaccctatcccagccccagcatttt	CASSERREGPYQPQHF	15	1	Unknown
2	2	2D3	p24+	TEM	TRBV2	TRBJ1-5	tgtgccagcagtgagaggagggagggaccctatcccagccccagcatttt	CASSERREGPYQPQHF	15	1	Unknown
2	2	2D4	p24+	TEM	TRBV2	TRBJ1-5	tgtgccagcagtgagaggagggagggaccctatcccagccccagcatttt	CASSERREGPYQPQHF	15	1	Unknown
2	2	2D5	p24+	TEM	TRBV2	TRBJ1-5	tgtgccagcagtgagaggagggagggaccctatcccagccccagcatttt	CASSERREGPYQPQHF	15	1	Unknown
2	2	2D7	p24+	TEM	TRBV2	TRBJ1-5	tgtgccagcagtgagaggagggagggaccctatcccagccccagcatttt	CASSERREGPYQPQHF	15	1	Unknown
2	2	2D10	p24+	TEM	TRBV2	TRBJ1-5	tgtgccagcagtgagaggagggagggaccctatcccagccccagcatttt	CASSERREGPYQPQHF	15	1	Unknown
2	2	2E3	p24+	TEM	TRBV2	TRBJ1-5	tgtgccagcagtgagaggagggagggaccctatcccagccccagcatttt	CASSERREGPYQPQHF	15	1	Unknown
2	2	2E9	p24+	TEM	TRBV2	TRBJ1-5	tgtgccagcagtgagaggagggagggaccctatcccagccccagcatttt	CASSERREGPYQPQHF	15	1	Unknown
2	2	2E10	p24+	TEM	TRBV2	TRBJ1-5	tgtgccagcagtgagaggagggagggaccctatcccagccccagcatttt	CASSERREGPYQPQHF	15	1	Unknown
2	2	2F3	p24+	TEM	TRBV2	TRBJ1-5	tgtgccagcagtgagaggagggagggaccctatcccagccccagcatttt	CASSERREGPYQPQHF	15	1	Unknown
2	2	2F4	p24+	TEM	TRBV2	TRBJ1-5	tgtgccagcagtgagaggagggagggaccctatcccagccccagcatttt	CASSERREGPYQPQHF	15	1	Unknown
2	2	2F9	p24+	TEM	TRBV2	TRBJ1-5	tgtgccagcagtgagaggagggagggaccctatcccagccccagcatttt	CASSERREGPYQPQHF	15	1	Unknown
2	2	2F11	p24+	TEM	TRBV2	TRBJ1-5	tgtgccagcagtgagaggagggagggaccctatcccagccccagcatttt	CASSERREGPYQPQHF	15	1	Unknown
2	2	2F12	p24+	TEM	TRBV2	TRBJ1-5	tgtgccagcagtgagaggagggagggaccctatcccagccccagcatttt	CASSERREGPYQPQHF	15	1	Unknown
2	2	2G11	p24+	TEM	TRBV2	TRBJ1-5	tgtgccagcagtgagaggagggagggaccctatcccagccccagcatttt	CASSERREGPYQPQHF	15	1	Unknown
2	2	2G12	p24+	TEM	TRBV2	TRBJ1-5	tgtgccagcagtgagaggagggagggaccctatcccagccccagcatttt	CASSERREGPYQPQHF	15	1	Unknown
2	2	2H1	p24+	TEM	TRBV2	TRBJ1-5	tgtgccagcagtgagaggagggagggaccctatcccagccccagcatttt	CASSERREGPYQPQHF	15	1	Unknown
2	2	3A1	p24+	TEM	TRBV2	TRBJ1-5	tgtgccagcagtgagaggagggagggaccctatcccagccccagcatttt	CASSERREGPYQPQHF	15	1	Unknown
2	2	3A2	p24+	TEM	TRBV2	TRBJ1-5	tgtgccagcagtgagaggagggagggaccctatcccagccccagcatttt	CASSERREGPYQPQHF	15	1	Unknown
2	2	3A9	p24+	TEM	TRBV2	TRBJ1-5	tgtgccagcagtgagaggagggagggaccctatcccagccccagcatttt	CASSERREGPYQPQHF	15	1	Unknown
2	2	3B3	p24+	TEM	TRBV2	TRBJ1-5	tgtgccagcagtgagaggagggagggaccctatcccagccccagcatttt	CASSERREGPYQPQHF	15	1	Unknown
2	2	3B8	p24+	TEM	TRBV2	TRBJ1-5	tgtgccagcagtgagaggagggagggaccctatcccagccccagcatttt	CASSERREGPYQPQHF	15	1	Unknown
2	2	3B10	p24+	TEM	TRBV2	TRBJ1-5	tgtgccagcagtgagaggagggagggaccctatcccagccccagcatttt	CASSERREGPYQPQHF	15	1	Unknown
2	2	3C1	p24+	TEM	TRBV2	TRBJ1-5	tgtgccagcagtgagaggagggagggaccctatcccagccccagcatttt	CASSERREGPYQPQHF	15	1	Unknown
2	2	3C2	p24+	TEM	TRBV2	TRBJ1-5	tgtgccagcagtgagaggagggagggaccctatcccagccccagcatttt	CASSERREGPYQPQHF	15	1	Unknown
2	2	3C5	p24+	TEM	TRBV2	TRBJ1-5	tgtgccagcagtgagaggagggagggaccctatcccagccccagcatttt	CASSERREGPYQPQHF	15	1	Unknown
2	2	3C10	p24+	TEM	TRBV2	TRBJ1-5	tgtgccagcagtgagaggagggagggaccctatcccagccccagcatttt	CASSERREGPYQPQHF	15	1	Unknown
2	2	3D6	p24+	TEM	TRBV2	TRBJ1-5	tgtgccagcagtgagaggagggagggaccctatcccagccccagcatttt	CASSERREGPYQPQHF	15	1	Unknown
2	2	3E1	p24+	TEM	TRBV2	TRBJ1-5	tgtgccagcagtgagaggagggagggaccctatcccagccccagcatttt	CASSERREGPYQPQHF	15	1	Unknown
2	2	3E3	p24+	TEM	TRBV2	TRBJ1-5	tgtgccagcagtgagaggagggagggaccctatcccagccccagcatttt	CASSERREGPYQPQHF	15	1	Unknown
2	2	3E7	p24+	TEM	TRBV2	TRBJ1-5	tgtgccagcagtgagaggagggagggaccctatcccagccccagcatttt	CASSERREGPYQPQHF	15	1	Unknown
2	2	3F2	p24+	TEM	TRBV2	TRBJ1-5	tgtgccagcagtgagaggagggagggaccctatcccagccccagcatttt	CASSERREGPYQPQHF	15	1	Unknown
2	2	3F9	p24+	TEM	TRBV2	TRBJ1-5	tgtgccagcagtgagaggagggagggaccctatcccagccccagcatttt	CASSERREGPYQPQHF	15	1	Unknown
2	2	3F10	p24+	TEM	TRBV2	TRBJ1-5	tgtgccagcagtgagaggagggagggaccctatcccagccccagcatttt	CASSERREGPYQPQHF	15	1	Unknown
2	2	3G2	p24+	TEM	TRBV2	TRBJ1-5	tgtgccagcagtgagaggagggagggaccctatcccagccccagcatttt	CASSERREGPYQPQHF	15	1	Unknown
2	2	1E1	p24+	TEM	TRBV12-3	TRBJ2-5	tgtgccagcacccgcacagggggccaaaagacccagttcttc	CASTRTGGQETQFF	12	1	Unknown
2	2	1E2	p24+	TEM	TRBV12-3	TRBJ2-5	tgtgccagcacccgcacagggggccaaaagacccagttcttc	CASTRTGGQETQFF	12	1	Unknown
2	2	1E3	p24+	TEM	TRBV12-3	TRBJ2-5	tgtgccagcacccgcacagggggccaaaagacccagttcttc	CASTRTGGQETQFF	12	1	Unknown
2	2	1E4	p24+	TEM	TRBV12-3	TRBJ2-5	tgtgccagcacccgcacagggggccaaaagacccagttcttc	CASTRTGGQETQFF	12	1	Unknown
2	2	1E7	p24+	TEM	TRBV12-3	TRBJ2-5	tgtgccagcacccgcacagggggccaaaagacccagttcttc	CASTRTGGQETQFF	12	1	Unknown
2	2	1E11	p24+	TEM	TRBV12-3	TRBJ2-5	tgtgccagcacccgcacagggggccaaaagacccagttcttc	CASTRTGGQETQFF	12	1	Unknown
2	2	1E12	p24+	TEM	TRBV12-3	TRBJ2-5	tgtgccagcacccgcacagggggccaaaagacccagttcttc	CASTRTGGQETQFF	12	1	Unknown
2	2	1F9	p24+	TEM	TRBV12-3	TRBJ2-5	tgtgccagcacccgcacagggggccaaaagacccagttcttc	CASTRTGGQETQFF	12	1	Unknown
2	2	1F10	p24+	TEM	TRBV12-3	TRBJ2-5	tgtgccagcacccgcacagggggccaaaagacccagttcttc	CASTRTGGQETQFF	12	1	Unknown
2	2	1F12	p24+	TEM	TRBV12-3	TRBJ2-5	tgtgccagcacccgcacagggggccaaaagacccagttcttc	CASTRTGGQETQFF	12	1	Unknown
2	2	1G1	p24+	TEM	TRBV12-3	TRBJ2-5	tgtgccagcacccgcacagggggccaaaagacccagttcttc	CASTRTGGQETQFF	12	1	Unknown
2	2	1G3	p24+	TEM	TRBV12-3	TRBJ2-5	tgtgccagcacccgcacagggggccaaaagacccagttcttc	CASTRTGGQETQFF	12	1	Unknown
2	2	1G5	p24+	TEM	TRBV12-3	TRBJ2-5	tgtgccagcacccgcacagggggccaaaagacccagttcttc	CASTRTGGQETQFF	12	1	Unknown
2	2	1G8	p24+	TEM	TRBV12-3	TRBJ2-5	tgtgccagcacccgcacagggggccaaaagacccagttcttc	CASTRTGGQETQFF	12	1	Unknown
2	2	1G9	p24+	TEM	TRBV12-3	TRBJ2-5	tgtgccagcacccgcacagggggccaaaagacccagttcttc	CASTRTGGQETQFF	12	1	Unknown
2	2	1G10	p24+	TEM	TRBV12-3	TRBJ2-5	tgtgccagcacccgcacagggggccaaaagacccagttcttc	CASTRTGGQETQFF	12	1	Unknown
2	2	1G11	p24+	TEM	TRBV12-3	TRBJ2-5	tgtgccagcacccgcacagggggccaaaagacccagttcttc	CASTRTGGQETQFF	12	1	Unknown
2	2	1G12	p24+	TEM	TRBV12-3	TRBJ2-5	tgtgccagcacccgcacagggggccaaaagacccagttcttc	CASTRTGGQETQFF	12	1	Unknown
2	2	1H3	p24+	TEM	TRBV12-3	TRBJ2-5	tgtgccagcacccgcacagggggccaaaagacccagttcttc	CASTRTGGQETQFF	12	1	Unknown
2	2	1H4	p24+	TEM	TRBV12-3	TRBJ2-5	tgtgccagcacccgcacagggggccaaaagacccagttcttc	CASTRTGGQETQFF	12	1	Unknown
2	2	1H10	p24+	TEM	TRBV12-3	TRBJ2-5	tgtgccagcacccgcacagggggccaaaagacccagttcttc	CASTRTGGQETQFF	12	1	Unknown
2	2	1H12	p24+	TEM	TRBV12-3	TRBJ2-5	tgtgccagcacccgcacagggggccaaaagacccagttcttc	CASTRTGGQETQFF	12	1	Unknown
2	2	2A2	p24+	TEM	TRBV12-3	TRBJ2-5	tgtgccagcacccgcacagggggccaaaagacccagttcttc	CASTRTGGQETQFF	12	1	Unknown
2	2	2A5	p24+	TEM	TRBV12-3	TRBJ2-5	tgtgccagcacccgcacagggggccaaaagacccagttcttc	CASTRTGGQETQFF	12	1	Unknown
2	2	2A6	p24+	TEM	TRBV12-3	TRBJ2-5	tgtgccagcacccgcacagggggccaaaagacccagttcttc	CASTRTGGQETQFF	12	1	Unknown
2	2	2A7	p24+	TEM	TRBV12-3	TRBJ2-5	tgtgccagcacccgcacagggggccaaaagacccagttcttc	CASTRTGGQETQFF	12	1	Unknown
2	2	2A8	p24+	TEM	TRBV12-3	TRBJ2-5	tgtgccagcacccgcacagggggccaaaagacccagttcttc	CASTRTGGQETQFF	12	1	Unknown
2	2	2A9	p24+	TEM	TRBV12-3	TRBJ2-5	tgtgccagcacccgcacagggggccaaaagacccagttcttc	CASTRTGGQETQFF	12	1	Unknown
2	2	2A10	p24+	TEM	TRBV12-3	TRBJ2-5	tgtgccagcacccgcacagggggccaaaagacccagttcttc	CASTRTGGQETQFF	12	1	Unknown
2	2	2A11	p24+	TEM	TRBV12-3	TRBJ2-5	tgtgccagcacccgcacagggggccaaaagacccagttcttc	CASTRTGGQETQFF	12	1	Unknown
2	2	2B1	p24+	TEM	TRBV12-3	TRBJ2-5	tgtgccagcacccgcacagggggccaaaagacccagttcttc	CASTRTGGQETQFF	12	1	Unknown
2	2	2B3	p24+	TEM	TRBV12-3	TRBJ2-5	tgtgccagcacccgcacagggggccaaaagacccagttcttc	CASTRTGGQETQFF	12	1	Unknown
2	2	2B4	p24+	TEM	TRBV12-3	TRBJ2-5	tgtgccagcacccgcacagggggccaaaagacccagttcttc	CASTRTGGQETQFF	12	1	Unknown
2	2	2B6	p24+	TEM	TRBV12-3	TRBJ2-5	tgtgccagcacccgcacagggggccaaaagacccagttcttc	CASTRTGGQETQFF	12	1	Unknown
2	2	2B8	p24+	TEM	TRBV12-3	TRBJ2-5	tgtgccagcacccgcacagggggccaaaagacccagttcttc	CASTRTGGQETQFF	12	1	Unknown
2	2	2B9	p24+	TEM	TRBV12-3	TRBJ2-5	tgtgccagcacccgcacagggggccaaaagacccagttcttc	CASTRTGGQETQFF	12	1	Unknown
2	2	2B10	p24+	TEM	TRBV12-3	TRBJ2-5	tgtgccagcacccgcacagggggccaaaagacccagttcttc	CASTRTGGQETQFF	12	1	Unknown
2	2	2B11	p24+	TEM	TRBV12-3	TRBJ2-5	tgtgccagcacccgcacagggggccaaaagacccagttcttc	CASTRTGGQETQFF	12	1	Unknown
2	2	2B12	p24+	TEM	TRBV12-3	TRBJ2-5	tgtgccagcacccgcacagggggccaaaagacccagttcttc	CASTRTGGQETQFF	12	1	Unknown
2	2	2C1	p24+	TEM	TRBV12-3	TRBJ2-5	tgtgccagcacccgcacagggggccaaaagacccagttcttc	CASTRTGGQETQFF	12	1	Unknown
2	2	2C2	p24+	TEM	TRBV12-3	TRBJ2-5	tgtgccagcacccgcacagggggccaaaagacccagttcttc	CASTRTGGQETQFF	12	1	Unknown
2	2	2C3	p24+	TEM	TRBV12-3	TRBJ2-5	tgtgccagcacccgcacagggggccaaaagacccagttcttc	CASTRTGGQETQFF	12	1	Unknown
2	2	2C4	p24+	TEM	TRBV12-3	TRBJ2-5	tgtgccagcacccgcacagggggccaaaagacccagttcttc	CASTRTGGQETQFF	12	1	Unknown
2	2	2C5	p24+	TEM	TRBV12-3	TRBJ2-5	tgtgccagcacccgcacagggggccaaaagacccagttcttc	CASTRTGGQETQFF	12	1	Unknown
2	2	2C6	p24+	TEM	TRBV12-3	TRBJ2-5	tgtgccagcacccgcacagggggccaaaagacccagttcttc	CASTRTGGQETQFF	12	1	Unknown
2	2	2C9	p24+	TEM	TRBV12-3	TRBJ2-5	tgtgccagcacccgcacagggggccaaaagacccagttcttc	CASTRTGGQETQFF	12	1	Unknown
2	2	2D8	p24+	TEM	TRBV12-3	TRBJ2-5	tgtgccagcacccgcacagggggccaaaagacccagttcttc	CASTRTGGQETQFF	12	1	Unknown
2	2	2D9	p24+	TEM	TRBV12-3	TRBJ2-5	tgtgccagcacccgcacagggggccaaaagacccagttcttc	CASTRTGGQETQFF	12	1	Unknown
2	2	2D11	p24+	TEM	TRBV12-3	TRBJ2-5	tgtgccagcacccgcacagggggccaaaagacccagttcttc	CASTRTGGQETQFF	12	1	Unknown
2	2	2D12	p24+	TEM	TRBV12-3	TRBJ2-5	tgtgccagcacccgcacagggggccaaaagacccagttcttc	CASTRTGGQETQFF	12	1	Unknown
2	2	2E1	p24+	TEM	TRBV12-3	TRBJ2-5	tgtgccagcacccgcacagggggccaaaagacccagttcttc	CASTRTGGQETQFF	12	1	Unknown
2	2	2E2	p24+	TEM	TRBV12-3	TRBJ2-5	tgtgccagcacccgcacagggggccaaaagacccagttcttc	CASTRTGGQETQFF	12	1	Unknown
2	2	2E4	p24+	TEM	TRBV12-3	TRBJ2-5	tgtgccagcacccgcacagggggccaaaagacccagttcttc	CASTRTGGQETQFF	12	1	Unknown
2	2	2E5	p24+	TEM	TRBV12-3	TRBJ2-5	tgtgccagcacccgcacagggggccaaaagacccagttcttc	CASTRTGGQETQFF	12	1	Unknown
2	2	2E6	p24+	TEM	TRBV12-3	TRBJ2-5	tgtgccagcacccgcacagggggccaaaagacccagttcttc	CASTRTGGQETQFF	12	1	Unknown
2	2	2E7	p24+	TEM	TRBV12-3	TRBJ2-5	tgtgccagcacccgcacagggggccaaaagacccagttcttc	CASTRTGGQETQFF	12	1	Unknown
2	2	2E11	p24+	TEM	TRBV12-3	TRBJ2-5	tgtgccagcacccgcacagggggccaaaagacccagttcttc	CASTRTGGQETQFF	12	1	Unknown
2	2	2E12	p24+	TEM	TRBV12-3	TRBJ2-5	tgtgccagcacccgcacagggggccaaaagacccagttcttc	CASTRTGGQETQFF	12	1	Unknown
2	2	2F2	p24+	TEM	TRBV12-3	TRBJ2-5	tgtgccagcacccgcacagggggccaaaagacccagttcttc	CASTRTGGQETQFF	12	1	Unknown
2	2	2F5	p24+	TEM	TRBV12-3	TRBJ2-5	tgtgccagcacccgcacagggggccaaaagacccagttcttc	CASTRTGGQETQFF	12	1	Unknown
2	2	2F6	p24+	TEM	TRBV12-3	TRBJ2-5	tgtgccagcacccgcacagggggccaaaagacccagttcttc	CASTRTGGQETQFF	12	1	Unknown
2	2	2F7	p24+	TEM	TRBV12-3	TRBJ2-5	tgtgccagcacccgcacagggggccaaaagacccagttcttc	CASTRTGGQETQFF	12	1	Unknown
2	2	2F8	p24+	TEM	TRBV12-3	TRBJ2-5	tgtgccagcacccgcacagggggccaaaagacccagttcttc	CASTRTGGQETQFF	12	1	Unknown
2	2	2G1	p24+	TEM	TRBV12-3	TRBJ2-5	tgtgccagcacccgcacagggggccaaaagacccagttcttc	CASTRTGGQETQFF	12	1	Unknown
2	2	2G4	p24+	TEM	TRBV12-3	TRBJ2-5	tgtgccagcacccgcacagggggccaaaagacccagttcttc	CASTRTGGQETQFF	12	1	Unknown
2	2	2G7	p24+	TEM	TRBV12-3	TRBJ2-5	tgtgccagcacccgcacagggggccaaaagacccagttcttc	CASTRTGGQETQFF	12	1	Unknown
2	2	2G8	p24+	TEM	TRBV12-3	TRBJ2-5	tgtgccagcacccgcacagggggccaaaagacccagttcttc	CASTRTGGQETQFF	12	1	Unknown
2	2	2G9	p24+	TEM	TRBV12-3	TRBJ2-5	tgtgccagcacccgcacagggggccaaaagacccagttcttc	CASTRTGGQETQFF	12	1	Unknown
2	2	2G10	p24+	TEM	TRBV12-3	TRBJ2-5	tgtgccagcacccgcacagggggccaaaagacccagttcttc	CASTRTGGQETQFF	12	1	Unknown
2	2	2H2	p24+	TEM	TRBV12-3	TRBJ2-5	tgtgccagcacccgcacagggggccaaaagacccagttcttc	CASTRTGGQETQFF	12	1	Unknown
2	2	2H3	p24+	TEM	TRBV12-3	TRBJ2-5	tgtgccagcacccgcacagggggccaaaagacccagttcttc	CASTRTGGQETQFF	12	1	Unknown
2	2	2H5	p24+	TEM	TRBV12-3	TRBJ2-5	tgtgccagcacccgcacagggggccaaaagacccagttcttc	CASTRTGGQETQFF	12	1	Unknown
2	2	2H6	p24+	TEM	TRBV12-3	TRBJ2-5	tgtgccagcacccgcacagggggccaaaagacccagttcttc	CASTRTGGQETQFF	12	1	Unknown
2	2	2H9	p24+	TEM	TRBV12-3	TRBJ2-5	tgtgccagcacccgcacagggggccaaaagacccagttcttc	CASTRTGGQETQFF	12	1	Unknown
2	2	2H10	p24+	TEM	TRBV12-3	TRBJ2-5	tgtgccagcacccgcacagggggccaaaagacccagttcttc	CASTRTGGQETQFF	12	1	Unknown
2	2	2H12	p24+	TEM	TRBV12-3	TRBJ2-5	tgtgccagcacccgcacagggggccaaaagacccagttcttc	CASTRTGGQETQFF	12	1	Unknown
2	2	3A4	p24+	TEM	TRBV12-3	TRBJ2-5	tgtgccagcacccgcacagggggccaaaagacccagttcttc	CASTRTGGQETQFF	12	1	Unknown
2	2	3A5	p24+	TEM	TRBV12-3	TRBJ2-5	tgtgccagcacccgcacagggggccaaaagacccagttcttc	CASTRTGGQETQFF	12	1	Unknown
2	2	3A6	p24+	TEM	TRBV12-3	TRBJ2-5	tgtgccagcacccgcacagggggccaaaagacccagttcttc	CASTRTGGQETQFF	12	1	Unknown
2	2	3A7	p24+	TEM	TRBV12-3	TRBJ2-5	tgtgccagcacccgcacagggggccaaaagacccagttcttc	CASTRTGGQETQFF	12	1	Unknown
2	2	3A11	p24+	TEM	TRBV12-3	TRBJ2-5	tgtgccagcacccgcacagggggccaaaagacccagttcttc	CASTRTGGQETQFF	12	1	Unknown
2	2	3A12	p24+	TEM	TRBV12-3	TRBJ2-5	tgtgccagcacccgcacagggggccaaaagacccagttcttc	CASTRTGGQETQFF	12	1	Unknown
2	2	3B2	p24+	TEM	TRBV12-3	TRBJ2-5	tgtgccagcacccgcacagggggccaaaagacccagttcttc	CASTRTGGQETQFF	12	1	Unknown
2	2	3B7	p24+	TEM	TRBV12-3	TRBJ2-5	tgtgccagcacccgcacagggggccaaaagacccagttcttc	CASTRTGGQETQFF	12	1	Unknown
2	2	3B9	p24+	TEM	TRBV12-3	TRBJ2-5	tgtgccagcacccgcacagggggccaaaagacccagttcttc	CASTRTGGQETQFF	12	1	Unknown
2	2	3B11	p24+	TEM	TRBV12-3	TRBJ2-5	tgtgccagcacccgcacagggggccaaaagacccagttcttc	CASTRTGGQETQFF	12	1	Unknown
2	2	3B12	p24+	TEM	TRBV12-3	TRBJ2-5	tgtgccagcacccgcacagggggccaaaagacccagttcttc	CASTRTGGQETQFF	12	1	Unknown
2	2	3C3	p24+	TEM	TRBV12-3	TRBJ2-5	tgtgccagcacccgcacagggggccaaaagacccagttcttc	CASTRTGGQETQFF	12	1	Unknown
2	2	3C4	p24+	TEM	TRBV12-3	TRBJ2-5	tgtgccagcacccgcacagggggccaaaagacccagttcttc	CASTRTGGQETQFF	12	1	Unknown
2	2	3C7	p24+	TEM	TRBV12-3	TRBJ2-5	tgtgccagcacccgcacagggggccaaaagacccagttcttc	CASTRTGGQETQFF	12	1	Unknown
2	2	3C8	p24+	TEM	TRBV12-3	TRBJ2-5	tgtgccagcacccgcacagggggccaaaagacccagttcttc	CASTRTGGQETQFF	12	1	Unknown
2	2	3C9	p24+	TEM	TRBV12-3	TRBJ2-5	tgtgccagcacccgcacagggggccaaaagacccagttcttc	CASTRTGGQETQFF	12	1	Unknown
2	2	3C11	p24+	TEM	TRBV12-3	TRBJ2-5	tgtgccagcacccgcacagggggccaaaagacccagttcttc	CASTRTGGQETQFF	12	1	Unknown
2	2	3C12	p24+	TEM	TRBV12-3	TRBJ2-5	tgtgccagcacccgcacagggggccaaaagacccagttcttc	CASTRTGGQETQFF	12	1	Unknown
2	2	3D2	p24+	TEM	TRBV12-3	TRBJ2-5	tgtgccagcacccgcacagggggccaaaagacccagttcttc	CASTRTGGQETQFF	12	1	Unknown
2	2	3D3	p24+	TEM	TRBV12-3	TRBJ2-5	tgtgccagcacccgcacagggggccaaaagacccagttcttc	CASTRTGGQETQFF	12	1	Unknown
2	2	3D4	p24+	TEM	TRBV12-3	TRBJ2-5	tgtgccagcacccgcacagggggccaaaagacccagttcttc	CASTRTGGQETQFF	12	1	Unknown
2	2	3D5	p24+	TEM	TRBV12-3	TRBJ2-5	tgtgccagcacccgcacagggggccaaaagacccagttcttc	CASTRTGGQETQFF	12	1	Unknown
2	2	3D7	p24+	TEM	TRBV12-3	TRBJ2-5	tgtgccagcacccgcacagggggccaaaagacccagttcttc	CASTRTGGQETQFF	12	1	Unknown
2	2	3D9	p24+	TEM	TRBV12-3	TRBJ2-5	tgtgccagcacccgcacagggggccaaaagacccagttcttc	CASTRTGGQETQFF	12	1	Unknown
2	2	3D10	p24+	TEM	TRBV12-3	TRBJ2-5	tgtgccagcacccgcacagggggccaaaagacccagttcttc	CASTRTGGQETQFF	12	1	Unknown
2	2	3D11	p24+	TEM	TRBV12-3	TRBJ2-5	tgtgccagcacccgcacagggggccaaaagacccagttcttc	CASTRTGGQETQFF	12	1	Unknown
2	2	3D12	p24+	TEM	TRBV12-3	TRBJ2-5	tgtgccagcacccgcacagggggccaaaagacccagttcttc	CASTRTGGQETQFF	12	1	Unknown
2	2	3E2	p24+	TEM	TRBV12-3	TRBJ2-5	tgtgccagcacccgcacagggggccaaaagacccagttcttc	CASTRTGGQETQFF	12	1	Unknown
2	2	3E4	p24+	TEM	TRBV12-3	TRBJ2-5	tgtgccagcacccgcacagggggccaaaagacccagttcttc	CASTRTGGQETQFF	12	1	Unknown
2	2	3E5	p24+	TEM	TRBV12-3	TRBJ2-5	tgtgccagcacccgcacagggggccaaaagacccagttcttc	CASTRTGGQETQFF	12	1	Unknown
2	2	3E6	p24+	TEM	TRBV12-3	TRBJ2-5	tgtgccagcacccgcacagggggccaaaagacccagttcttc	CASTRTGGQETQFF	12	1	Unknown
2	2	3E9	p24+	TEM	TRBV12-3	TRBJ2-5	tgtgccagcacccgcacagggggccaaaagacccagttcttc	CASTRTGGQETQFF	12	1	Unknown
2	2	3E10	p24+	TEM	TRBV12-3	TRBJ2-5	tgtgccagcacccgcacagggggccaaaagacccagttcttc	CASTRTGGQETQFF	12	1	Unknown
2	2	3F1	p24+	TEM	TRBV12-3	TRBJ2-5	tgtgccagcacccgcacagggggccaaaagacccagttcttc	CASTRTGGQETQFF	12	1	Unknown
2	2	3F4	p24+	TEM	TRBV12-3	TRBJ2-5	tgtgccagcacccgcacagggggccaaaagacccagttcttc	CASTRTGGQETQFF	12	1	Unknown
2	2	3F7	p24+	TEM	TRBV12-3	TRBJ2-5	tgtgccagcacccgcacagggggccaaaagacccagttcttc	CASTRTGGQETQFF	12	1	Unknown
2	2	3F8	p24+	TEM	TRBV12-3	TRBJ2-5	tgtgccagcacccgcacagggggccaaaagacccagttcttc	CASTRTGGQETQFF	12	1	Unknown
2	2	3F11	p24+	TEM	TRBV12-3	TRBJ2-5	tgtgccagcacccgcacagggggccaaaagacccagttcttc	CASTRTGGQETQFF	12	1	Unknown
2	2	3F12	p24+	TEM	TRBV12-3	TRBJ2-5	tgtgccagcacccgcacagggggccaaaagacccagttcttc	CASTRTGGQETQFF	12	1	Unknown
2	2	3G1	p24+	TEM	TRBV12-3	TRBJ2-5	tgtgccagcacccgcacagggggccaaaagacccagttcttc	CASTRTGGQETQFF	12	1	Unknown
2	2	3G3	p24+	TEM	TRBV12-3	TRBJ2-5	tgtgccagcacccgcacagggggccaaaagacccagttcttc	CASTRTGGQETQFF	12	1	Unknown
2	2	3G4	p24+	TEM	TRBV12-3	TRBJ2-5	tgtgccagcacccgcacagggggccaaaagacccagttcttc	CASTRTGGQETQFF	12	1	Unknown
2	2	3G5	p24+	TEM	TRBV12-3	TRBJ2-5	tgtgccagcacccgcacagggggccaaaagacccagttcttc	CASTRTGGQETQFF	12	1	Unknown
2	2	3G6	p24+	TEM	TRBV12-3	TRBJ2-5	tgtgccagcacccgcacagggggccaaaagacccagttcttc	CASTRTGGQETQFF	12	1	Unknown
2	2	3G7	p24+	TEM	TRBV12-3	TRBJ2-5	tgtgccagcacccgcacagggggccaaaagacccagttcttc	CASTRTGGQETQFF	12	1	Unknown
2	2	3G11	p24+	TEM	TRBV12-3	TRBJ2-5	tgtgccagcacccgcacagggggccaaaagacccagttcttc	CASTRTGGQETQFF	12	1	Unknown
2	2	3H1	p24+	TEM	TRBV12-3	TRBJ2-5	tgtgccagcacccgcacagggggccaaaagacccagttcttc	CASTRTGGQETQFF	12	1	Unknown
2	2	3H2	p24+	TEM	TRBV12-3	TRBJ2-5	tgtgccagcacccgcacagggggccaaaagacccagttcttc	CASTRTGGQETQFF	12	1	Unknown
2	2	3H3	p24+	TEM	TRBV12-3	TRBJ2-5	tgtgccagcacccgcacagggggccaaaagacccagttcttc	CASTRTGGQETQFF	12	1	Unknown
2	2	3H4	p24+	TEM	TRBV12-3	TRBJ2-5	tgtgccagcacccgcacagggggccaaaagacccagttcttc	CASTRTGGQETQFF	12	1	Unknown
2	2	3H5	p24+	TEM	TRBV12-3	TRBJ2-5	tgtgccagcacccgcacagggggccaaaagacccagttcttc	CASTRTGGQETQFF	12	1	Unknown
2	2	3H6	p24+	TEM	TRBV12-3	TRBJ2-5	tgtgccagcacccgcacagggggccaaaagacccagttcttc	CASTRTGGQETQFF	12	1	Unknown
2	2	3H8	p24+	TEM	TRBV12-3	TRBJ2-5	tgtgccagcacccgcacagggggccaaaagacccagttcttc	CASTRTGGQETQFF	12	1	Unknown
2	2	3H9	p24+	TEM	TRBV12-3	TRBJ2-5	tgtgccagcacccgcacagggggccaaaagacccagttcttc	CASTRTGGQETQFF	12	1	Unknown
2	2	3H10	p24+	TEM	TRBV12-3	TRBJ2-5	tgtgccagcacccgcacagggggccaagagacccagttcttc	CASTRTGGQETQFF	12	1	Unknown
2	2	3H11	p24+	TEM	TRBV12-3	TRBJ2-5	tgtgccagcacccgcacagggggccaagagacccagttcttc	CASTRTGGQETQFF	12	1	Unknown
2	2	3H12	p24+	TEM	TRBV12-3	TRBJ2-5	tgtgccagcacccgcacagggggccaagagacccagttcttc	CASTRTGGQETQFF	12	1	Unknown
3	1	1A8	p24-	TCM	TRBV20-1	TRBJ1-2	tgcagtgcttcgacaggggtgactaactatggctacaccttc	CSASTGVTNYGYTF	12	1	Unknown
3	1	1A10	p24-	TCM	TRBV5-6	TRBJ1-2	tgtgccagcagcttgggcggggccaactatggctacaccttc	CASSLGGANYGYTF	12	1	Unknown
3	1	1C5	p24-	TTM	TRBV6-2	TRBJ1-2	tgtgccaccagccttctggactccggggagacccccttcttc	CATSLLDSGETPFF	12	1	Unknown
3	1	1D4	p24-	TEM	TRBV25-1	TRBJ1-4	tgtgcctctaactcgggaaccacgttgttatatttgttt	CASNSGTTLLYLF	11	1	Unknown
3	1	1C6	p24-	TTM	TRBV20-1	TRBJ1-5	tgcagtgcccaggcggcagccttcattaatcagccccagcatttt	CSAQAAAFINQPQHF	13	1	Unknown
3	1	1A4	p24-	TCM	TRBV29-1	TRBJ1-5	tgcagcgccggatcaagcaatcagccccagcatttt	CSAGSSNQPQHF	10	1	Unknown
3	1	1C10	p24-	TTM	TRBV6-1	TRBJ1-5	tgtgccgccggcgattataacaatcagcccccgcatttt	CAAGDYNNQPPHF	11	1	Unknown
3	1	1D2	p24-	TEM	TRBV6-5	TRBJ1-5	tgtgcaactgttccaccaattccccgggacaagaaaaaaacattc	CATVPPIPRDKKKTF	13	1	Unknown
3	1	1A12`	p24-	TCM	TRBV12-3	TRBJ1-6	tgtgccagcagcccggaaccctataattcacccctccacttt	CASSPEPYNSPLHF	12	1	Unknown
3	1	1D3	p24-	TEM	TRBV12-3	TRBJ2-1	tgtgcaagatcaaagtcataccctccctcgatgttc	CARSKSYPPSMF	10	1	Unknown
3	1	1C9	p24-	TTM	TRBV5-4	TRBJ2-1	tgtgccagcagctcctggcggagctacaatgagcagttcttc	CASSSWRSYNEQFF	12	1	Unknown
3	1	1B2	p24-	TCM	TRBV6-2	TRBJ2-4	tgcgccaccagcactaccgggagaaaatgggcagccaaaaacattctgcacttc	CATSTTGRKWAAKNILHF	16	1	Unknown
3	1	4B10	p24+	TTM	TRBV2	TRBJ1-4	tgtgccagcagcctaggagtgggggaaaaactgtttttt	CASSLGVGEKLFF	11	1	Unknown
3	1	1E5	p24+	TEM	TRBV2	TRBJ1-4	tgtgccagcagcctaggagtgggggaaaaactgtttttt	CASSLGVGEKLFF	11	1	Unknown
3	1	4A1	p24+	TCM	TRBV6-1	TRBJ1-4	tgtgccagcaccccccggcggacaagaggagaacaacagttgttt	CASTPRRTRGEQQLF	12	1	Unknown
3	1	1F10	p24+	TTM	TRBV6-1	TRBJ1-4	tgtgccagcaccccccggcggacaagaggagaacaacagttgttt	CASTPRRTRGEQQLF	12	1	Unknown
3	1	1F9	p24+	TEM	TRBV6-1	TRBJ1-4	tgtgccagcaccccccggcggacaagaggagaacaacagttgttt	CASTPRRTRGEQQLF	12	1	Unknown
3	1	4B9	p24+	TCM	TRBV12-3	TRBJ1-5	tgtgccagcagtttgtcaggtctcaatcagccccagcatttt	CASSLSGLNQPQHF	12	1	Unknown
3	1	4A10	p24+	Y	TRBV12-3	TRBJ1-5	tgtgccagcagtttgtcaggtctcaatcagccccagcatttt	CASSLSGLNQPQHF	12	1	Unknown
3	1	1E2	p24+	TTM	TRBV25-1	TRBJ2-1	tgtgccagcagtgccttctccggggatgagcagttcttc	CASSAFSGDEQFF	11	1	Unknown
3	1	1E6	p24+	TTM	TRBV25-1	TRBJ2-1	tgtgccagcagtgccttctccggggatgagcagttcttc	CASSAFSGDEQFF	11	1	Unknown
3	1	1E7	p24+	TTM	TRBV25-1	TRBJ2-1	tgtgccagcagtgccttctccggggatgagcagttcttc	CASSAFSGDEQFF	11	1	Unknown
3	1	1E10	p24+	TTM	TRBV25-1	TRBJ2-1	tgtgccagcagtgccttctccggggatgagcagttcttc	CASSAFSGDEQFF	11	1	Unknown
3	1	4A4	p24+	TTM	TRBV25-1	TRBJ2-1	tgtgccagcagtgccttctccggggatgagcagttcttc	CASSAFSGDEQFF	11	1	Unknown
3	1	4B3	p24+	TTM	TRBV25-1	TRBJ2-1	tgtgccagcagtgccttctccggggatgagcagttcttc	CASSAFSGDEQFF	11	1	Unknown
3	1	4B12	p24+	TTM	TRBV25-1	TRBJ2-1	tgtgccagcagtgccttctccggggatgagcagttcttc	CASSAFSGDEQFF	11	1	Unknown
3	1	4A8	p24+	TEM	TRBV25-1	TRBJ2-1	tgtgccagcagtgccttctccggggatgagcagttcttc	CASSAFSGDEQFF	11	1	Unknown
3	1	4A3	p24+	Y	TRBV25-1	TRBJ2-1	tgtgccagcagtgccttctccggggatgagcagttcttc	CASSAFSGDEQFF	11	1	Unknown
3	2	2C1	p24-	TEM	TRBV29-1	TRBJ1-1	tgcagcggggtcttaccagggggctacggcactgaagctttcttt	CSGVLPGGYGTEAFF	13	1	Unknown
3	2	2B9	p24-	TCM	TRBV6-1	TRBJ1-2	tgtgtacttctgtgccatgcagccaaagacgggtcgaggcgcggctacaccttc	CVLLCHAAKDGSRRGYTF	16	1	Unknown
3	2	2B2	p24-	TCM	TRBV19	TRBJ1-5	tgtgccataagtatcgggaatcacccccattttttt	CAISIGNHPHFF	10	1	Unknown
3	2	2B12	p24-	TCM	TRBV5-6	TRBJ1-5	tgtgccagcagccagcaaggaaatcgtcagccccagcatttt	CASSQQGNRQPQHF	12	1	Unknown
3	2	2C6	p24-	TTM	TRBV20-1	TRBJ1-6	tgcagtgctagagtccccgggacagggatttcacccctccacttt	CSARVPGTGISPLHF	13	1	Unknown
3	2	2A8	p24-	TCM	TRBV29-1	TRBJ1-6	tgcagcgcaagagggacagccaattcacccctccacttt	CSARGTANSPLHF	11	1	Unknown
3	2	2D12	p24-	TTM	TRBV10-3	TRBJ2-1	tgtggcgtcatcgaccccgggaaggatgatcagttcttc	CGVIDPGKDDQFF	11	1	Unknown
3	2	2B3	p24-	TCM	TRBV19	TRBJ2-1	tgtgcatataactaccgggggatcgttccttgcttcttc	CAYNYRGIVPCFF	12	1	Unknown
3	2	2D9	p24-	TEM	TRBV30	TRBJ2-1	tgtgccagttacataggcgaggggccggcggggaatgagcagttcttc	CASYIGEGPAGNEQFF	14	1	Unknown
3	2	2C7	p24-	TTM	TRBV6-5	TRBJ2-1	tgtgccagcaccacggcgaggggacctaaaccgttgcagttcttc	CASTTARGPKPLQFF	13	1	Unknown
3	2	2C5	p24-	TTM	TRBV6-5	TRBJ2-4	tgtgccagcagtacggcggggacggaggcctactaccagtacttc	CASSTAGTEAYYQYF	13	1	Unknown
3	2	2A2	p24-	TCM	TRBV19	TRBJ2-6	tgtgccagcattactgatgaggggggggatgagggcgacaacctgcctttc	CASITDEGGDEGDNLPF	15	1	Unknown
3	2	2C4	p24-	TEM	TRBV12-3	TRBJ2-7	tgtgccagcagtaccgggactagcagaccaaccgagcagtacttc	CASSTGTSRPTEQYF	13	1	Unknown
3	2	2E11	p24+	TTM	TRBV20-1	TRBJ1-2	tgcagtgctagagatagcccggggaggccggatggctacaccttc	CSARDSPGRPDGYTF	13	1	Unknown
3	2	5A12	p24+	TEM	TRBV20-1	TRBJ1-2	tgcagtgctagagatagcccggggaggccggatggctacaccttc	CSARDSPGRPDGYTF	13	1	Unknown
3	2	2F1	p24+	TCM	TRBV10-3	TRBJ1-5	tgtgccagcattttgtcaggtctcaatcagccccagcatttt	CASILSGLNQPQHF	12	1	Unknown
3	2	2E8	p24+	TCM	TRBV12-3	TRBJ1-5	tgtgccagcagtttgtcaggtctcaatcagccccagcatttt	CASSLSGLNQPQHF	12	1	Unknown
3	2	5C10	p24+	TTM	TRBV12-3	TRBJ1-5	tgtgccagcagtttgtcaggtctcaatcagccccagcatttt	CASSLSGLNQPQHF	12	1	Unknown
3	2	5A6	p24+	TEM	TRBV12-3	TRBJ1-5	tgtgccagcagtttgtcaggtctcaatcagccccagcatttt	CASSLSGLNQPQHF	12	1	Unknown
3	2	5A5	p24+	Y	TRBV12-3	TRBJ1-5	tgtgccagcagtttgtcaggtctcaatcagccccagcatttt	CASSLSGLNQPQHF	12	1	Unknown
3	2	5B5	p24+	Y	TRBV12-3	TRBJ1-5	tgtgccagcagtttgtcaggtctcaatcagccccagcatttt	CASSLSGLNQPQHF	12	1	Unknown
3	2	5C3	p24+	Y	TRBV12-3	TRBJ1-5	tgtgccagcagtttgtcaggtctcaatcagccccagcatttt	CASSLSGLNQPQHF	12	1	Unknown
3	2	2E7	p24+	TCM	TRBV20-1	TRBJ1-5	tgcagtgctagagatcgccaggggagaggcaatgagccccagcatttt	CSARDRQGRGNEPQHF	14	1	Unknown
3	2	5B2	p24+	TEM	TRBV20-1	TRBJ1-5	tgcagtgctcccgacaggggcaatcagccccagcatttt	CSAPDRGNQPQHF	11	1	Unknown
3	2	5C5	p24+	TTM	TRBV19	TRBJ1-6	tgtgccagtagcacccgacagggcacacattcatccctccacttt	CASSTRQGTHSSLHF	13	1	Unknown
3	2	5B8	p24+	TEM	TRBV27	TRBJ1-6	tgtgccagcgtgttgtcacggtctcaatcagccccacatttt	CASVLSRSQSAPHF	12	1	Unknown
3	2	5C9	p24+	TCM	TRBV25-1	TRBJ2-1	tgtgccagcagtgccttctccggggatgagcagttcttc	CASSAFSGDEQFF	11	1	Unknown
3	2	2E4	p24+	TCM	TRBV25-1	TRBJ2-1	tgtgccagcagtgccttctccggggatgagcagttcttc	CASSAFSGDEQFF	11	1	Unknown
3	2	2E1	p24+	TCM	TRBV25-1	TRBJ2-1	tgtgccagcagtgccttctccggggatgagcagttcttc	CASSAFSGDEQFF	11	1	Unknown
3	2	2E2	p24+	TCM	TRBV25-1	TRBJ2-1	tgtgccagcagtgccttctccggggatgagcagttcttc	CASSAFSGDEQFF	11	1	Unknown
3	2	2E6	p24+	TTM	TRBV25-1	TRBJ2-1	tgtgccagcagtgccttctccggggatgagcagttcttc	CASSAFSGDEQFF	11	1	Unknown
3	2	2F4	p24+	TTM	TRBV25-1	TRBJ2-1	tgtgccagcagtgccttctccggggatgagcagttcttc	CASSAFSGDEQFF	11	1	Unknown
3	2	5A7	p24+	TTM	TRBV25-1	TRBJ2-1	tgtgccagcagtgccttctccggggatgagcagttcttc	CASSAFSGDEQFF	11	1	Unknown
3	2	5B1	p24+	TTM	TRBV25-1	TRBJ2-1	tgtgccagcagtgccttctccggggatgagcagttcttc	CASSAFSGDEQFF	11	1	Unknown
3	2	5B3	p24+	TTM	TRBV25-1	TRBJ2-1	tgtgccagcagtgccttctccggggatgagcagttcttc	CASSAFSGDEQFF	11	1	Unknown
3	2	5B12	p24+	TTM	TRBV25-1	TRBJ2-1	tgtgccagcagtgccttctccggggatgagcagttcttc	CASSAFSGDEQFF	11	1	Unknown
3	2	5C1	p24+	TTM	TRBV25-1	TRBJ2-1	tgtgccagcagtgccttctccggggatgagcagttcttc	CASSAFSGDEQFF	11	1	Unknown
3	2	5C2	p24+	TTM	TRBV25-1	TRBJ2-1	tgtgccagcagtgccttctccggggatgagcagttcttc	CASSAFSGDEQFF	11	1	Unknown
3	2	5C6	p24+	TTM	TRBV25-1	TRBJ2-1	tgtgccagcagtgccttctccggggatgagcagttcttc	CASSAFSGDEQFF	11	1	Unknown
3	2	5C7	p24+	TTM	TRBV25-1	TRBJ2-1	tgtgccagcagtgccttctccggggatgagcagttcttc	CASSAFSGDEQFF	11	1	Unknown
3	2	5C8	p24+	TTM	TRBV25-1	TRBJ2-1	tgtgccagcagtgccttctccggggatgagcagttcttc	CASSAFSGDEQFF	11	1	Unknown
3	2	5A11	p24+	TEM	TRBV25-1	TRBJ2-1	tgtgccagcagtgccttctccggggatgagcagttcttc	CASSAFSGDEQFF	11	1	Unknown
4	1	1D10	p24-	TEM	TRBV14	TRBJ1-1	tgtgccagcagccaagttcgcagggttgggactgaagctttcttt	CASSQVRRVGTEAFF	13	1	Unknown
4	1	1B10	p24-	TCM	TRBV15	TRBJ1-1	tgtgccaccggcccctttctcgactctgaagctttcttt	CATGPFLDSEAFF	11	1	Unknown
4	1	1D9	p24-	TEM	TRBV19	TRBJ1-2	tgtggcggcacaggggggcggaggcaacagacccccctcttc	CGGTGGRRQQTPLF	12	1	Unknown
4	1	1A10	p24-	TCM	TRBV5-6	TRBJ1-2	tgtgccagcagcgtccaggggtggcccgccatcaatggctacaccttc	CASSVQGWPAINGYTF	14	1	Unknown
4	1	1C1	p24-	TCM	TRBV6-2	TRBJ1-2	tgtgccgccagcgcctcccagggggcttatgatacccacttcttc	CAASASQGAYDTHFF	13	1	Unknown
4	1	1B6	p24-	TCM	TRBV28	TRBJ1-3	tgtgggcacgggggaaacaccatatatttt	CGHGGNTIYF	8	1	Unknown
4	1	1B2	p24-	TCM	TRBV5-4	TRBJ1-4	tgtgccagcagcccagggggggagggtgaaaaactgtttttt	CASSPGGEGEKLFF	12	1	Unknown
4	1	1A11	p24-	TCM	TRBV6-1	TRBJ1-4	tgtgccggcagcgaagcgcttcttctggggaacaacaaactgtttttt	CAGSEALLLGNNKLFF	14	1	Unknown
4	1	1D2	p24-	TEM	TRBV6-2	TRBJ1-4	tgtggcagcagctcaacctccactaatgaaaaactgtttttt	CGSSSTSTNEKLFF	12	1	Unknown
4	1	1A7	p24-	TCM	TRBV29-1	TRBJ1-5	tgcggcgcccggacagggggcgggccccagcatttt	CGARTGGGPQHF	10	1	Unknown
4	1	1C2	p24-	TCM	TRBV20-1	TRBJ1-6	tgcagtgctagagtccccgggacagggatttcacccctccacttt	CSARVPGTGISPLHF	13	1	Unknown
4	1	1C8	p24-	TTM	TRBV18	TRBJ2-1	tgtgccagctcaccagggacaggctcctacaatgagcagttcttc	CASSPGTGSYNEQFF	13	1	Unknown
4	1	1C6	p24-	TTM	TRBV7-4	TRBJ2-1	tgtgccagcagcttacccagacagctcctacaatgagcagttcttc	CASSLPRQSYNEQFF	14	1	Unknown
4	1	1A8	p24-	TCM	TRBV18	TRBJ2-3	tgtgccagctcatctgttagcgggggtatagatgagcagttcttc	CASSSVSGGIDEQFF	13	1	Unknown
4	1	1D7	p24-	TEM	TRBV6-2	TRBJ2-3	tgtggcgccagccctgacgatcaactcattgatcagttcttc	CGASPDDQLIDQFF	12	1	Unknown
4	1	1C12	p24-	TTM	TRBV7-2	TRBJ2-3	tgtgccagcagcttaaatgggggctctagcacagatacgcagtatttt	CASSLNGGSSTDTQYF	14	1	Unknown
4	1	1C3	p24-	TCM	TRBV11-2	TRBJ2-5	tgtgccagcagcttagatcgggagtaccaagagacccagttcttc	CASSLDREYQETQFF	13	1	Unknown
4	1	1A12	p24-	TCM	TRBV18	TRBJ2-5	tgtgccagctcaccaacacagctccaagagacccagttcttc	CASSPTQLQETQFF	12	1	Unknown
4	1	1B4	p24-	TCM	TRBV28	TRBJ2-5	tgtgccgccttggaaggagggggggagaatcaagagaccccgttcttc	CAALEGGGENQETPFF	14	1	Unknown
4	1	1B11	p24-	TCM	TRBV20-1	TRBJ2-6	tgcagtgctactacggactctggggccaacgtcctgactttc	CSATTDSGANVLTF	12	1	Unknown
4	1	1A4	p24-	TCM	TRBV6-5	TRBJ2-7	tgtggcggcagcgagggagtctacgagcagtacttc	CGGSEGVYEQYF	10	1	Unknown
4	1	1E6	p24+	TCM	TRBV18	TRBJ1-2	tgtgccagctcacagggacagggggcgcgtggctacaccttc	CASSQGQGARGYTF	12	1	Unknown
4	1	1E1	p24+	TTM	TRBV18	TRBJ1-2	tgtgccagctcacagggacagggggcgcgtggctacaccttc	CASSQGQGARGYTF	12	1	Unknown
4	1	1E4	p24+	TTM	TRBV18	TRBJ1-2	tgtgccagctcacagggacagggggcgcgtggctacaccttc	CASSQGQGARGYTF	12	1	Unknown
4	1	1F11	p24+	TTM	TRBV18	TRBJ1-2	tgtgccagctcacagggacagggggcgcgtggctacaccttc	CASSQGQGARGYTF	12	1	Unknown
4	1	1E3	p24+	TEM	TRBV18	TRBJ1-2	tgtgccagctcacagggacagggggcgcgtggctacaccttc	CASSQGQGARGYTF	12	1	Unknown
4	1	1E9	p24+	TEM	TRBV18	TRBJ1-2	tgtgccagctcacagggacagggggcgcgtggctacaccttc	CASSQGQGARGYTF	12	1	Unknown
4	1	1F5	p24+	TTM	TRBV10-3	TRBJ1-4	tgtgccgcgacccggccatcgctgtttc	CAATRPSLF	9	1	Unknown
4	1	1E7	p24+	TTM	TRBV19	TRBJ1-6	tgtgccagtagaatcgggacaggagattcacccctccacttt	CASRIGTGDSPLHF	12	1	Unknown
4	1	1F2	p24+	TTM	TRBV19	TRBJ1-6	tgtgccagtagaatcgggacaggagattcacccctccacttt	CASRIGTGDSPLHF	12	1	Unknown
4	1	1F3	p24+	TEM	TRBV19	TRBJ1-6	tgtgccagtagaatcgggacaggagattcacccctccacttt	CASRIGTGDSPLHF	12	1	Unknown
4	1	1F9	p24+	TEM	TRBV19	TRBJ1-6	tgtgccagtagaatcgggacaggagattcacccctccacttt	CASRIGTGDSPLHF	12	1	Unknown
4	1	1E5	p24+	TEM	TRBV12-3	TRBJ2-7	tgtgccagcagtcgacaggggatgagggagcagtacttc	CASSRQGMREQYF	11	1	Unknown
4	1	1F6	p24+	TEM	TRBV12-3	TRBJ2-7	tgtgccagcagtcgacaggggatgagggagcagtacttc	CASSRQGMREQYF	11	1	Unknown
4	1	1F8	p24+	TEM	TRBV12-3	TRBJ2-7	tgtgccagcagtcgacaggggatgagggagcagtacttc	CASSRQGMREQYF	11	1	Unknown
4	2	2C1	p24-	TTM	TRBV12-3	TRBJ1-1	tgtgccagcagggaagggggaacaggggctttcttt	CASREGGTGAFF	10	1	Unknown
4	2	2A5	p24-	TCM	TRBV15	TRBJ1-1	tgtgccaccagcagagatggtttacggaggactgaagctttcttt	CATSRDGLRRTEAFF	13	1	Unknown
4	2	2D7	p24-	TEM	TRBV18	TRBJ1-1	tgtgccagctcacccgacatcgggagagaagctttcttt	CASSPDIGREAFF	11	1	Unknown
4	2	2C8	p24-	TTM	TRBV19	TRBJ1-1	tgtggcggcaccctccacaatgaagctttcttt	CGGTLHNEAFF	9	1	Unknown
4	2	2D12	p24-	TEM	TRBV4-1	TRBJ1-1	tgcgccagcagccaagaggacggcaacactgaagctttcttt	CASSQEDGNTEAFF	12	1	Unknown
4	2	2B8	p24-	TCM	TRBV6-2	TRBJ1-1	tgtgccggtgaggacccgaccactgaagcttttttt	CAGEDPTTEAFF	10	1	Unknown
4	2	2C4	p24-	TTM	TRBV30	TRBJ1-2	tgtgcctggagtgtacccctgtacaggggaggagggtatggctacaccttc	CAWSVPLYRGGGYGYTF	15	1	Unknown
4	2	2A12	p24-	TCM	TRBV19	TRBJ1-5	tgtgggggcagtatgaatgaaaggaagaacaacacccatttt	CGGSMNERKNNTHF	12	1	Unknown
4	2	2A2	p24-	TCM	TRBV2	TRBJ1-5	tgtgccagctcggggacagggggctccagcaatcagccccagcatttt	CASSGTGGSSNQPQHF	14	1	Unknown
4	2	2C7	p24-	TTM	TRBV7-2	TRBJ1-5	tgtgccagcagcttagccgcggtaggttctggggagccccagcatttt	CASSLAAVGSGEPQHF	14	1	Unknown
4	2	2D1	p24-	TEM	TRBV7-2	TRBJ1-5	tgtgccagcagcttagggaatagcaatcagccccagcatttt	CASSLGNSNQPQHF	12	1	Unknown
4	2	2B6	p24-	TCM	TRBV30	TRBJ1-6	tgtgcctggagtgtggggggcttcccgggtttcccttcacccctccacttt	CAWSVGGFPGFPSPLHF	15	1	Unknown
4	2	2C9	p24-	TTM	TRBV30	TRBJ1-6	tgtgcctggaaggccttccacgggtataattcacccctccacttt	CAWKAFHGYNSPLHF	13	1	Unknown
4	2	2C10	p24-	TTM	TRBV30	TRBJ1-6	tgtgcctggagtgtaaggcagggcccctataattcacccctccacttt	CAWSVRQGPYNSPLHF	14	1	Unknown
4	2	2A10	p24-	TCM	TRBV20-1	TRBJ2-1	tgcagtgctaccgttagactagccctttactacaatgagcagttcttc	CSATVRLALYYNEQFF	14	1	Unknown
4	2	2B9	p24-	TCM	TRBV6-1	TRBJ2-3	tgtgccgccagtgactggtttgatacgccggatttt	CAASDWFDTPDF	10	1	Unknown
4	2	2B3	p24-	TCM	TRBV27	TRBJ2-5	tgtggcgccagttttgggactagtggggtagggggcctccgccatgaggagttc	CGASFGTSGVGGLRHEEF	16	1	Unknown
4	2	2A4	p24-	TCM	TRBV30	TRBJ2-5	tgtgcctggagtgtttccggttctgggagggggacccagttcttc	CAWSVSGSGRGTQFF	13	1	Unknown
4	2	5A1	p24+	Y	TRBV15	TRBJ1-3	tgtgccaccagcacagatcaggaggtgcaatctttatggctacccctatatttt	CATSTDQEVQSLWLPLYF	16	1	Unknown
4	2	2E5	p24+	TEM	TRBV19	TRBJ1-6	tgtgccagtagaatcgggacaggagattcacccctccacttt	CASRIGTGDSPLHF	12	1	Unknown
4	2	5A3	p24+	Y	TRBV19	TRBJ1-6	tgtgccagtagaatcgggacaggagattcacccctccacttt	CASRIGTGDSPLHF	12	1	Unknown
4	2	5A4	p24+	Y	TRBV19	TRBJ1-6	tgtgccagtagaatcgggacaggagattcacccctccacttt	CASRIGTGDSPLHF	12	1	Unknown
4	2	2E1	p24+	TEM	TRBV29-1	TRBJ1-6	tgtgcctctgcagcgcccgcagggcggagcactgaagctttcttt	CASAAPAGRSTEAFF	13	1	Unknown
4	2	4A2	p24+	TEM	TRBV4-1	TRBJ2-1	tgtgccagcagtttggacagggaaagctacaatgagcagttcttc	CASSLDRESYNEQFF	13	1	Unknown
4	2	4A1	p24+	TCM	TRBV20-1	TRBJ2-4	tgcagtgctagggactctttagccaaaaacattcagtacttc	CSARDSLAKNIQYF	12	1	Unknown
4	2	2E4	p24+	TEM	TRBV6-2	TRBJ2-6	tgtggcgccagccaccgccgagggggctcgttgggtgactgcttct	CGASHRRGGSLGDCF	15	1	Unknown
4	2	5A2	p24+	Y	TRBV7-2	TRBJ2-6	tgtgccagcgggggtggggccaacgtcctgactttc	CASGGGANVLTF	10	1	Unknown
5	1	1A6	p24-	TCM	TRBV2	TRBJ1-1	tgtgccagcagctcccgacaggccgtcggcactgaagctttcttt	CASSSRQAVGTEAFF	13	1	Unknown
5	1	1A2	p24-	TCM	TRBV20-1	TRBJ1-1	tgcagtgctggacagggggctattgaagctttcttt	CSAGQGAIEAFF	10	1	Unknown
5	1	1D5	p24-	TEM	TRBV20-1	TRBJ1-1	tgcagtgctagagccccggcaggggtgggggacactgaagctttcttt	CSARAPAGVGDTEAFF	14	1	Unknown
5	1	1B2	p24-	TTM	TRBV12-3	TRBJ1-2	tgtgccagcagttcccggcggggttcaaacggctacaccttc	CASSSRRGSNGYTF	12	1	Unknown
5	1	1B8	p24-	TCM	TRBV18	TRBJ1-2	tgtgccagctccccaacgagattggacagaggctatggctacaccttc	CASSPTRLDRGYGYTF	14	1	Unknown
5	1	1D6	p24-	TEM	TRBV19	TRBJ1-2	tgtggcggcagtacagggggacagctctttggctgcaccttc	CGGSTGGQLFGCTF	12	1	Unknown
5	1	1A3	p24-	TCM	TRBV20-1	TRBJ1-2	tgcagtgctccggcccaacgggacctctcgggctatggctacaccttc	CSAPAQRDLSGYGYTF	14	1	Unknown
5	1	1C8	p24-	TTM	TRBV20-1	TRBJ1-2	tgcagtgcttatgtagcgggggggttttacaatgagcagttcttc	CSAYVAGGFYNEQFF	13	1	Unknown
5	1	1C2	p24-	TTM	TRBV29-1	TRBJ1-2	tgcagcgccatgaatgggctagcttatggctacaccttc	CSAMNGLAYGYTF	11	1	Unknown
5	1	1B10	p24-	TCM	TRBV6-1	TRBJ1-2	tgtgccaccagcgaagcggggggaggggagaaccacttcttc	CATSEAGGGENHFF	14	1	Unknown
5	1	1C11	p24-	TEM	TRBV6-1	TRBJ1-2	tgtggcgccagattacagggagttaacaattatgactccttc	CGARLQGVNNYDSF	12	1	Unknown
5	1	1A4	p24-	TCM	TRBV7-2	TRBJ1-2	tgtgccagcagccgagatgttgctcgctatggctacaccttc	CASSRDVARYGYTF	12	1	Unknown
5	1	1A10	p24-	TCM	TRBV2	TRBJ1-3	tgtgccagcagtgcccgacagggggctttactctctggaaacaccatatatttt	CASSARQGALLSGNTIYF	16	1	Unknown
5	1	1C3	p24-	TTM	TRBV24-1	TRBJ1-3	tgtggcgccagtgatttgttggggggaatagatgactccttcttc	CGASDLLGGIDDSFF	13	1	Unknown
5	1	1D10	p24-	TEM	TRBV30	TRBJ1-3	tgtgcctggagtgtacgggggggtagctctggaaacaccatatatttt	CAWSVRGGSSGNTIYF	14	1	Unknown
5	1	1B11	p24-	TCM	TRBV6-2	TRBJ1-3	tgtgccgccagttactgtcggggctctggaaacaccatatatttt	CAASYCRGSGNTIYF	13	1	Unknown
5	1	1D1	p24-	TEM	TRBV10-3	TRBJ1-5	tgtggcgcccacggagggggtctccatcatcccccccatttt	CGAHGGGLHHPPHF	12	1	Unknown
5	1	1B4	p24-	TCM	TRBV15	TRBJ1-5	tgtgccaccagcagagatctaggggggaagcaaagaggtcagccccagcatttt	CATSRDLGGKQRGQPQHF	16	1	Unknown
5	1	1C1	p24-	TTM	TRBV4-1	TRBJ1-5	tgcgccagcagccaagtcggaggtgagccccagcatttt	CASSQVGGEPQHF	11	1	Unknown
5	1	1B5	p24-	TCM	TRBV27	TRBJ1-6	tgtgccggcagtccctcctgggagaggacagggagaaattcacccctcctcttt	CAGSPSWERTGRNSPLLF	16	1	Unknown
5	1	1B7	p24-	TCM	TRBV20-1	TRBJ2-1	tgcagtgctggaggcctgggcgatgagcagttcttc	CSAGGLGDEQFF	10	1	Unknown
5	1	1D2	p24-	TEM	TRBV12-3	TRBJ2-3	tgtgccagcgcgagcggggggctcacagatacgcagtatttt	CASASGGLTDTQYF	12	1	Unknown
5	1	1B1	p24-	TTM	TRBV20-1	TRBJ2-5	tgcagtgctagagatgagacagggacggagacccagttcttc	CSARDETGTETQFF	12	1	Unknown
5	1	1C6	p24-	TTM	TRBV30	TRBJ2-5	tgtgcctggagaagaggacagggggttagagaggagacccagttcttc	CAWRRGQGVREETQFF	14	1	Unknown
5	1	1D4	p24-	TEM	TRBV6-6	TRBJ2-5	tgtggcgccagatcagtagcggctactaccaacaatgaggagttcttc	CGARSVAATTNNEEFF	14	1	Unknown
5	1	1C12	p24-	TEM	TRBV15	TRBJ2-7	tgtgccaccagcagagtcgggggccgggtcagggagagattatacgagcagtacttc	CATSRVGGRVRERLYEQYF	17	1	Unknown
5	1	1E12	p24+	TTM	TRBV20-1	TRBJ1-2	tgcagtgctccgacagctatgagaggctacaccttc	CSAPTAMRGYTF	10	1	Unknown
5	1	1F11	p24+	TCM	TRBV6-6	TRBJ1-2	tgtggcgccagcgggttctttggtgactccttc	CAGSGFYGYTF	9	1	Unknown
5	1	1E3	p24+	TTM	TRBV6-6	TRBJ1-2	tgtgccggcagcgggttctatggctacaccttc	CAGSGFYGYTF	9	1	Unknown
5	1	1E6	p24+	TTM	TRBV6-6	TRBJ1-2	tgtgccggcagcgggttctatggctacaccttc	CAGSGFYGYTF	9	1	Unknown
5	1	1F8	p24+	TTM	TRBV6-6	TRBJ1-2	tgtgccggcagcgggttctatggctacaccttc	CAGSGFYGYTF	9	1	Unknown
5	1	1F10	p24+	TTM	TRBV6-6	TRBJ1-2	tgtgccggcagcgggttctatggctacaccttc	CAGSGFYGYTF	9	1	Unknown
5	1	1F12	p24+	TTM	TRBV6-6	TRBJ1-2	tgtgccggcagcgggttctatggctacaccttc	CAGSGFYGYTF	9	1	Unknown
5	1	1E2	p24+	TEM	TRBV6-6	TRBJ1-2	tgtgccggcagcgggttctatggctacaccttc	CAGSGFYGYTF	9	1	Unknown
5	1	1E4	p24+	TEM	TRBV6-6	TRBJ1-2	tgtggcggcagcgggttctatggtgacaccttc	CAGSGFYGYTF	9	1	Unknown
5	1	1E7	p24+	TEM	TRBV6-6	TRBJ1-2	tgtgccggcagcgggttctatggctacaccttc	CAGSGFYGYTF	9	1	Unknown
5	1	1E8	p24+	TEM	TRBV6-6	TRBJ1-2	tgtgccggcagcgggttctatggctacaccttc	CAGSGFYGYTF	9	1	Unknown
5	1	1E9	p24+	TEM	TRBV6-6	TRBJ1-2	tgtgccggcagcgggttctatggctacaccttc	CAGSGFYGYTF	9	1	Unknown
5	1	1E10	p24+	TEM	TRBV6-6	TRBJ1-2	tgtgccggcagcgggttctatggctacaccttc	CAGSGFYGYTF	9	1	Unknown
5	1	1F7	p24+	TEM	TRBV6-6	TRBJ1-2	tgtgccggcagcgggttctatggctacaccttc	CAGSGFYGYTF	9	1	Unknown
5	1	1E5	p24+	TEM	TRBV15	TRBJ1-5	tgtgccaccagcagagaagaaggaggttggacaggggaggacaatcagccccagcatttt	CATSREEGGWTGEDNQPQHF	18	1	Unknown
5	1	1E11	p24+	TEM	TRBV30	TRBJ1-5	tgtgcctggggagaggaccgcgatcagccccagcatttt	CAWGEDRDQPQHF	11	1	Unknown
5	2	2A5	p24-	TCM	TRBV12-3	TRBJ1-1	tgtgccagcagtttggcaaggggaactgaagctttcttt	CASSLARGTEAFF	11	1	Unknown
5	2	2B9	p24-	TCM	TRBV12-3	TRBJ1-1	tgtgccagcagcctaatcggcgggggtatgactttcttt	CASSLIGGGMTFF	11	1	Unknown
5	2	2B4	p24-	TTM	TRBV20-1	TRBJ1-1	tgcagtgctacaggagggagcactgaagctttcttt	CSATGGSTEAFF	10	1	Unknown
5	2	2C4	p24-	TTM	TRBV30	TRBJ1-1	tgtgcctggagtgcctgggacaggaccaacactgaagctttcttt	CAWSAWDRTNTEAFF	13	1	Unknown
5	2	2C5	p24-	TTM	TRBV5-6	TRBJ1-1	tgtgccagcagctgggataggagggcgtatacccacactgaagctttcttt	CASSWDRRAYTHTEAFF	15	1	Unknown
5	2	2C9	p24-	TEM	TRBV6-1	TRBJ1-1	tgcgccgccagccccccgagaaggggggaagatttcttt	CAASPPRRGEDFF	11	1	Unknown
5	2	2D10	p24-	TEM	TRBV7-2	TRBJ1-1	tgtgccagcagcttaaacggaggctcaacagctttcttt	CASSLNGGSTAFF	11	1	Unknown
5	2	2A8	p24-	TCM	TRBV25-1	TRBJ1-2	tgtgccagcagtccacggacagggggaatcactaactatggctacaccttc	CASSPRTGGITNYGYTF	15	1	Unknown
5	2	2B6	p24-	TTM	TRBV29-1	TRBJ1-2	tgcagcgtcggacaggggatgggctatggctacaccttc	CSVGQGMGYGYTF	11	1	Unknown
5	2	2B2	p24-	TTM	TRBV6-5	TRBJ1-2	tgtgcgaagcagggagcggggggctatggttacttcttc	CAKQGAGGYGYFF	11	1	Unknown
5	2	2C3	p24-	TTM	TRBV6-6	TRBJ1-2	tgtggcgccagcccgggcggcgggggctacaccttcttc	CGASPGGGGYTFF	11	1	Unknown
5	2	2A1	p24-	TCM	TRBV29-1	TRBJ1-3	tgcggagggggctctggaaacaccatatatttt	CGGGSGNTIYF	9	1	Unknown
5	2	3D4	p24-	TEM	TRBV30	TRBJ1-3	tgtgcctggagtgtacgggggggtagctctggaaacaccatatatttt	CAWSVRGGSSGNTIYF	14	1	Unknown
5	2	3D6	p24-	TEM	TRBV30	TRBJ1-3	tgtgcctggagtgtacgggggggtagctctggaaacaccatatatttt	CAWSVRGGSSGNTIYF	14	1	Unknown
5	2	2B12	p24-	TCM	TRBV18	TRBJ1-5	tgtgccagctcaccaacggggggacaggcccagcatttt	CASSPTGGQAQHF	11	1	Unknown
5	2	2D3	p24-	TEM	TRBV20-1	TRBJ1-5	tgcagtgttaccaacccagggcgcaatcagccccagcatttt	CSVTNPGRNQPQHF	12	1	Unknown
5	2	2D11	p24-	TEM	TRBV20-1	TRBJ2-1	tgcagtgctagacgtcctgctgggacaggggagaatgagcagttcttc	CSARRPAGTGENEQFF	14	1	Unknown
5	2	2B10	p24-	TCM	TRBV30	TRBJ2-1	tgtgcctggtccgggacaggggccaatgagcagttcttc	CAWSGTGANEQFF	11	1	Unknown
5	2	2C8	p24-	TEM	TRBV27	TRBJ2-2	tgcggcgtctcctccggcggcccgccgtacaacgaacagtacttcttc	CGVSSGGPPYNEQYFF	14	1	Unknown
5	2	2C7	p24-	TEM	TRBV20-1	TRBJ2-3	tgcagtgctagagatgacagggggacagatacgcagtatttt	CSARDDRGTDTQYF	12	1	Unknown
5	2	2A9	p24-	TCM	TRBV20-1	TRBJ2-5	tgcagtgctagaccactagggcgagagacccagttcttc	CSARPLGRETQFF	11	1	Unknown
5	2	2C12	p24-	TEM	TRBV7-2	TRBJ2-5	tgtgccagcagcccccgccctcggactagcggggggcgccaagagacccagttcttc	CASSPRPRTSGGRQETQFF	17	1	Unknown
5	2	2A10	p24-	TCM	TRBV7-9	TRBJ2-5	tgtgccagcagaccccgcccccgggggggggagacccagttcttc	CASRPRPRGGETQFF	13	1	Unknown
5	2	2D12	p24-	TEM	TRBV7-9	TRBJ2-5	tgtgccagcagcttagcagggtcgcagtttacacaagagacccagttcttc	CASSLAGSQFTQETQFF	15	1	Unknown
5	2	5A6	p24+	TEM	TRBV19	TRBJ1-2	tgtggcggttcctggggggtcatctatggctgctccttc	CGGSWGVIYGCSF	11	1	Unknown
5	2	2E4	p24+	TEM	TRBV30	TRBJ1-2	tgtgcttggtgggggaggacctatggctacaccttc	CAWWGRTYGYTF	10	1	Unknown
5	2	5A2	p24+	TEM	TRBV30	TRBJ1-2	tgtgcttggtgggggaggacctatggctacaccttc	CAWWGRTYGYTF	10	1	Unknown
5	2	5A4	p24+	TEM	TRBV30	TRBJ1-2	tgtgcttggtgggggaggacctatggctacaccttc	CAWWGRTYGYTF	10	1	Unknown
5	2	5A8	p24+	TEM	TRBV30	TRBJ1-2	tgtgcttggtgggggaggacctatggctacaccttc	CAWWGRTYGYTF	10	1	Unknown
5	2	5A12	p24+	TEM	TRBV30	TRBJ1-2	tgtgcttggtgggggaggacctatggctacaccttc	CAWWGRTYGYTF	10	1	Unknown
5	2	2E2	p24+	TTM	TRBV7-3	TRBJ1-2	tgtgccagcagcctcggacagggaggaggctacaccttc	CASSLGQGGGYTF	11	1	Gut microbiota	Hegazy et al. Gastroenterology 2017
5	2	5A7	p24+	TEM	TRBV7-3	TRBJ1-2	tgtgccagcagcctcggacagggaggaggctacaccttc	CASSLGQGGGYTF	11	1	Gut microbiota	Hegazy et al. Gastroenterology 2017
5	2	5A11	p24+	TEM	TRBV30	TRBJ2-1	tgtgcctggagtgtaacaacgactcgcaatgagcagttcttc	CAWSVTTTRNEQFF	12	1	Unknown
5	2	5A3	p24+	TTM	TRBV23-1	TRBJ2-2	tgcgccagcctgccagcggacggggactgcaaccagtacttc	CASLPADGDCNQYF	12	1	Unknown
6	1	1D8	p24-	TEM	TRBV19	TRBJ1-1	tgtgggggcagtataaaaaaagggcggacggacgctttcttt	CGGSIKKGRTDAFF	12	1	Unknown
6	1	1A4	p24-	TCM	TRBV15	TRBJ1-2	tgtgccagcagcagagggttgaccgaccaaactatggctacaccttc	CASSRGLTDNYGYTF	13	1	Unknown
6	1	1D12	p24-	TEM	TRBV18	TRBJ1-2	tgtgccagctcacgggacagggactacggctacaccttc	CASSRDRDYGYTF	11	1	Unknown
6	1	1C4	p24-	TTM	TRBV20-1	TRBJ1-2	tgcagtgctagagatgaggggctcggctacaccttc	CSARDEGLGYTF	10	1	Unknown
6	1	1C12	p24-	TEM	TRBV30	TRBJ1-2	tgtgcctggagtgtaccaggggtgagaggctacaccttc	CAWSVPGVRGYTF	11	1	Unknown
6	1	1B12	p24-	TCM	TRBV5-6	TRBJ1-2	tgtgccagcacagcgtcagggacctatggctacaccttc	CASTASGTYGYTF	11	1	Unknown
6	1	1C6	p24-	TTM	TRBV5-6	TRBJ1-2	tgtgccagcaggtcggggacagggcccgatggctacaccttc	CASRSGTGPDGYTF	12	1	Unknown
6	1	1C7	p24-	TTM	TRBV5-6	TRBJ1-2	tgtgccagcagttcctctaccggccctcctcagaacaagttcttc	CASSSSTGPPQNKFF	13	1	Unknown
6	1	1D5	p24-	TEM	TRBV5-6	TRBJ1-2	tgtgccagcagcccaacggtcagggtggcgtcttatggctacaccttc	CASSPTVRVASYGYTF	14	1	Unknown
6	1	1C5	p24-	TTM	TRBV7-9	TRBJ1-2	tgtgccagcagccctctcccgggttatggttacaccttc	CASSPLPGYGYTF	11	1	Unknown
6	1	1C9	p24-	TEM	TRBV30	TRBJ1-3	tgtgcatccggagcgggtactggaaacaccatatatttt	CASGAGTGNTIYF	11	1	Unknown
6	1	1A3	p24-	TCM	TRBV5-6	TRBJ1-3	tgtgccagcagccaaggacagggtccaggaaacaccatatatttt	CASSQGQGPGNTIYF	13	1	Unknown
6	1	1D10	p24-	TEM	TRBV19	TRBJ2-1	tgtgggggcagtatcaatacaggcgggagggacggtttcttc	CGGSINTGGRDGFF	14	1	Unknown
6	1	1B2	p24-	TTM	TRBV7-2	TRBJ2-1	tgtgccagcaggcaaacagggggcgcgggcaatgagcagttcttc	CASRQTGGAGNEQFF	13	1	Unknown
6	1	1B8	p24-	TCM	TRBV7-9	TRBJ2-1	tgtgccaacagctcaaacttcagggttttcaatgagcatttcttc	CANSSNFRVFNEHFF	13	1	Unknown
6	1	1C11	p24-	TEM	TRBV7-9	TRBJ2-5	tgtgccagcagcttaatgcgggggggacctcgagagacccagttcttc	CASSLMRGGPRETQFF	14	1	Unknown
6	1	1E6	p24+	TEM	TRBV2	TRBJ1-1	tgtgccagcagccgaattgacaggaacactgaagctttcttt	CASSRIDRNTEAFF	12	1	Unknown
6	1	1E5	p24+	TCM	TRBV6-2	TRBJ1-1	tgtgccggaaaggacgaggggatcactgatgattttttt	CAGKDEGITDDFF	11	1	Unknown
6	1	1F4	p24+	TCM	TRBV30	TRBJ1-3	tgtgcctggttaagggagggccggagctctggaaacaccatatatttt	CAWLREGRSSGNTIYF	14	1	Unknown
6	1	1E3	p24+	TEM	TRBV20-1	TRBJ1-5	tgctctgctagtcccaaaccgggacagggccctgacagccccagcatttt	CSASPKPGQGPQPQHF	14	1	Unknown
6	1	1G5	p24+	TEM	TRBV20-1	TRBJ1-5	tgctctgctagtcccaaaccgggacagggccctgacagccccagcatttt	CSASPKPGQGPQPQHF	14	1	Unknown
6	1	1F7	p24+	TCM	TRBV27	TRBJ1-5	tgtgccagcagttttttgcagagcaatcatcccccccatttt	CASSFLQSNHPPHF	12	1	Unknown
6	1	1G11	p24+	TCM	TRBV27	TRBJ1-5	tgtgccagcagttttttgcagagcaatcatcccccccatttt	CASSFLQSNHPPHF	12	1	Unknown
6	1	1E1	p24+	TTM	TRBV27	TRBJ1-5	tgtgccagcagttttttgcagagcaatcatcccccccatttt	CASSFLQSNHPPHF	12	1	Unknown
6	1	1E2	p24+	TTM	TRBV27	TRBJ1-5	tgtgccagcagttttttgcagagcaatcatcccccccatttt	CASSFLQSNHPPHF	12	1	Unknown
6	1	1E12	p24+	TTM	TRBV27	TRBJ1-5	tgtgccagcagttttttgcagagcaatcatcccccccatttt	CASSFLQSNHPPHF	12	1	Unknown
6	1	1F3	p24+	TTM	TRBV27	TRBJ1-5	tgtgccagcagttttttgcagagcaatcatcccccccatttt	CASSFLQSNHPPHF	12	1	Unknown
6	1	1F6	p24+	TTM	TRBV27	TRBJ1-5	tgtgccagcagttttttgcagagcaatcatcccccccatttt	CASSFLQSNHPPHF	12	1	Unknown
6	1	1F10	p24+	TTM	TRBV27	TRBJ1-5	tgtgccagcagttttttgcagagcaatcatcccccccatttt	CASSFLQSNHPPHF	12	1	Unknown
6	1	1G8	p24+	TTM	TRBV27	TRBJ1-5	tgtgccagcagttttttgcagagcaatcatcccccccatttt	CASSFLQSNHPPHF	12	1	Unknown
6	1	1H10	p24+	TTM	TRBV27	TRBJ1-5	tgtgccagcagttttttgcagagcaatcatcccccccatttt	CASSFLQSNHPPHF	12	1	Unknown
6	1	1H11	p24+	TTM	TRBV27	TRBJ1-5	tgtgccagcagttttttgcagagcaatcatcccccccatttt	CASSFLQSNHPPHF	12	1	Unknown
6	1	1H12	p24+	TTM	TRBV27	TRBJ1-5	tgtgccagcagttttttgcagagcaatcatcccccccatttt	CASSFLQSNHPPHF	12	1	Unknown
6	1	1E4	p24+	TEM	TRBV27	TRBJ1-5	tgtgccagcagttttttgcagagcaatcatcccccccatttt	CASSFLQSNHPPHF	12	1	Unknown
6	1	1F9	p24+	TEM	TRBV11-3	TRBJ2-6	tgtgcctctcccttgaaaaaattctggggccaacgtcctgactttc	CASPLKKFWGQRPDF	13	1	Unknown
6	2	2C11	p24-	TEM	TRBV19	TRBJ1-1	tgtgccagtagtataaagacagggtggactgaagatttcttt	CASSIKTGWTEDFF	12	1	Unknown
6	2	2C12	p24-	TEM	TRBV19	TRBJ1-1	tgtgccagtagtataaagacagggtggactgaagatttcttt	CASSIKTGWTEDFF	12	1	Unknown
6	2	2D8	p24-	TEM	TRBV19	TRBJ1-1	tgtgccagtagtataaagacagggtggactgaagatttcttt	CASSIKTGWTEDFF	12	1	Unknown
6	2	2A8	p24-	TCM	TRBV6-1	TRBJ1-1	tgtggcgccagttcccccacaagtgggatgaggaacaatgatgcttttttt	CGASSPTSGMRNNDAFF	15	1	Unknown
6	2	2B8	p24-	TCM	TRBV6-1	TRBJ1-1	tgtggcgccagcattccccccatgaacactgaagctttcttt	CGASIPPMNTEAFF	12	1	Unknown
6	2	2B5	p24-	TCM	TRBV13	TRBJ1-2	tgtgccagcagcttgggtgtgggctacaccttc	CASSLGVGYTF	9	1	Unknown
6	2	2C5	p24-	TTM	TRBV5-6	TRBJ1-2	tgtgccagcagcaggggacagcccagctatggctacaccttc	CASSRGQPSYGYTF	12	1	Unknown
6	2	2C6	p24-	TTM	TRBV5-6	TRBJ1-2	tgtgccagcagcaggggacagcccagctatggctacaccttc	CASSRGQPSYGYTF	12	1	Unknown
6	2	2A3	p24-	TCM	TRBV6-5	TRBJ1-3	tgtggcgccagctttctgctgacggctgaagacaccatatatttt	CGASFLLTAEDTIYF	13	1	Unknown
6	2	2A6	p24-	TCM	TRBV5-4	TRBJ1-4	tgtgccagcagcccttttggggggcgcgctgaaaaactgtttttt	CASSPFGGRAEKLFF	13	1	Unknown
6	2	2A1	p24-	TCM	TRBV18	TRBJ1-5	tgtgccagctcaaggacagacaatcagccccagcatttt	CASSRTDNQPQHF	11	1	Unknown
6	2	2D4	p24-	TEM	TRBV5-6	TRBJ1-5	tgtgccagcagcccaggggggggcgatcagccccagcatttt	CASSPGGGDQPQHF	12	1	Unknown
6	2	2C1	p24-	TTM	TRBV6-1	TRBJ1-5	tgtgccagcagtgtggttagggggaataattcacccctccacttt	CASSVVRGNNSPLHF	13	1	Unknown
6	2	2B7	p24-	TCM	TRBV6-6	TRBJ2-1	tgtggcgccagcgcgacggggactaccgggggggcagctttctttc	CGASATGTTGGAAFF	13	1	Unknown
6	2	2C7	p24-	TTM	TRBV10-3	TRBJ2-3	tgtgccatccgtgagacggctaacgagaccacagatactcagtatttt	CAIRETANETTDTQYF	14	1	Unknown
6	2	2B10	p24-	TCM	TRBV18	TRBJ2-3	tgtgccatctcatcgctgaccgggactatcgtcattgatacgcagtatttt	CAISSLTGTIVIDTQYF	15	1	Unknown
6	2	2B2	p24-	TTM	TRBV4-1	TRBJ2-5	tgcgccagcagccagggacagggggcatcagagacccagttcttc	CASSQGQGASETQFF	13	1	Unknown
6	2	2D2	p24-	TEM	TRBV19	TRBJ2-7	tgtgccagcagcaattgtggggcgggatggggccccttcttc	CASSNCGAGWGPFF	12	1	Unknown
6	2	2C4	p24-	TTM	TRBV19	TRBJ2-7	tgtgcagtcagcccacggagggggaccatcaacccccccttctttt	CAVSPRRGTINPPFF	13	1	Unknown
6	2	2F4	p24+	TTM	TRBV18	TRBJ1-1	tgtgcctctcacaaaatcaacaggcgctctgaagctttcttt	CASHKINRRSEAFF	14	1	Unknown
6	2	3A9	p24+	TCM	TRBV5-4	TRBJ1-2	tgtgccagcagcggcaaggtcggggatggctacaccttc	CASSGKVGDGYTF	11	1	Unknown
6	2	2E12	p24+	TEM	TRBV5-4	TRBJ1-2	tgtgccagcagctcggggttgggcaactatggctacaccttc	CASSSGLGNYGYTF	12	1	Unknown
6	2	3C9	p24+	TTM	TRBV20-1	TRBJ1-5	tgctctgctagtcccaaaccgggacagggccctgacagccccagcatttt	CSASPKPGQGPQPQHF	14	1	Unknown
6	2	3A3	p24+	TEM	TRBV20-1	TRBJ1-5	tgctctgctagtcccaaaccgggacagggccctgacagccccagcatttt	CSASPKPGQGPQPQHF	14	1	Unknown
6	2	3C4	p24+	TEM	TRBV20-1	TRBJ1-5	tgctctgctagtcccaaaccgggacagggccctgacagccccagcatttt	CSASPKPGQGPQPQHF	14	1	Unknown
6	2	3A4	p24+	TCM	TRBV27	TRBJ1-5	tgtgccagcagttttttgcagagcaatcatcccccccatttt	CASSFLQSNHPPHF	12	1	Unknown
6	2	2G5	p24+	TTM	TRBV27	TRBJ1-5	tgtgccagcagttttttgcagagcaatcatcccccccatttt	CASSFLQSNHPPHF	12	1	Unknown
6	2	3A2	p24+	TTM	TRBV27	TRBJ1-5	tgtgccagcagttttttgcagagcaatcatcccccccatttt	CASSFLQSNHPPHF	12	1	Unknown
6	2	3A7	p24+	TTM	TRBV27	TRBJ1-5	tgtgccagcagttttttgcagagcaatcatcccccccatttt	CASSFLQSNHPPHF	12	1	Unknown
6	2	3B6	p24+	TTM	TRBV27	TRBJ1-5	tgtgccagcagttttttgcagagcaatcatcccccccatttt	CASSFLQSNHPPHF	12	1	Unknown
6	2	3C2	p24+	TTM	TRBV27	TRBJ1-5	tgtgccagcagttttttgcagagcaatcatcccccccatttt	CASSFLQSNHPPHF	12	1	Unknown
6	2	3C8	p24+	TTM	TRBV27	TRBJ1-5	tgtgccagcagttttttgcagagcaatcatcccccccatttt	CASSFLQSNHPPHF	12	1	Unknown
6	2	3C11	p24+	TTM	TRBV27	TRBJ1-5	tgtgccagcagttttttgcagagcaatcatcccccccatttt	CASSFLQSNHPPHF	12	1	Unknown
6	2	3C12	p24+	TTM	TRBV27	TRBJ1-5	tgtgccagcagttttttgcagagcaatcatcccccccatttt	CASSFLQSNHPPHF	12	1	Unknown
6	2	2E5	p24+	TTM	TRBV4-2	TRBJ1-5	tgtgccagcagcttagacagactcaatcagccccagcatttt	CASSLDRLNQPQHF	12	1	Unknown
6	2	3A1	p24+	TTM	TRBV4-2	TRBJ1-5	tgtgccagcagcttagacagactcaatcagccccagcatttt	CASSLDRLNQPQHF	12	1	Unknown
6	2	3A10	p24+	TTM	TRBV7-3	TRBJ1-5	gggcgcaatcagccccagcatttt	GRNQPQHF	6	1	Unknown
6	2	3B1	p24+	TTM	TRBV7-3	TRBJ1-5	gggcgcaatcagccccagcatttt	GRNQPQHF	6	1	Unknown
6	2	3D12	p24+	TTM	TRBV7-3	TRBJ1-5	gggcgcaatcagccccagcatttt	GRNQPQHF	6	1	Unknown
6	2	3B2	p24+	TEM	TRBV7-3	TRBJ1-5	gggcgcaatcagccccagcatttt	GRNQPQHF	6	1	Unknown
6	2	3B5	p24+	TEM	TRBV7-3	TRBJ1-5	gggcgcaatcagccccagcatttt	GRNQPQHF	6	1	Unknown
6	2	3A5	p24+	TTM	TRBV3-1	TRBJ2-3	tgtgccagcagccgtttgagtgaggatacgcagtatttt	CASSRLSEDTQYF	11	1	Unknown
6	2	3A8	p24+	TTM	TRBV3-1	TRBJ2-3	tgtgccagcagccgtttgagtgaggatacgcagtatttt	CASSRLSEDTQYF	11	1	Unknown
6	2	3B9	p24+	TEM	TRBV3-1	TRBJ2-3	tgtgccagcagccgtttgagtgaggatacgcagtatttt	CASSRLSEDTQYF	11	1	Unknown
6	2	2F3	p24+	TTM	TRBV24-1	TRBJ2-5	tgcggcgccagcggtggcgggggagaggatgaggagttcttc	CGASGGGGEDEEFF	13	1	Unknown
6	2	3B4	p24+	TEM	TRBV30	TRBJ2-5	tgtgcctggagtggtctttaccaagagacccagttcttc	CAWSGLYQETQFF	11	1	Unknown
6	2	3C10	p24+	TEM	TRBV6-6	TRBJ2-5	tgtgccagcagttctccgggaggggcctaccaacaaacccagttcttc	CASSSPGGAYQQTQFF	14	1	Unknown
6	2	3B8	p24+	TTM	TRBV6-2	TRBJ2-6	tgtgccagcagtgaagaggggtcaggggccaacgtcctgactttc	CASSEEGSGANVLTF	13	1	Unknown
6	2	2F8	p24+	TCM	TRBV6-5	TRBJ2-7	tgtggcgccagctcctgcacaaaggacaccccccactttttt	CGASSCTKDTPHFF	14	1	Unknown
7	1	1B10	p24-	TCM	TRBV19	TRBJ1-1	tgtgccggcagtaggagggaggggagcaatgaagctttcttt	CAGSRREGSNEAFF	12	1	Unknown
7	1	1B11	p24-	TCM	TRBV20-1	TRBJ1-1	tgcagtgctactcctagcagggggcagacgactgaagctttcttt	CSATPSRGQTTEAFF	13	1	Unknown
7	1	1B7	p24-	TCM	TRBV5-6	TRBJ1-1	tgtgccagcagccgcttcccccgggaagctttcttt	CASSRFPREAFF	10	1	Unknown
7	1	1B5	p24-	TCM	TRBV7-3	TRBJ1-1	tgtgccagcagcccacccggggacactgaagctttcttt	CASSPPGDTEAFF	11	1	Unknown
7	1	1B6	p24-	TCM	TRBV12-3	TRBJ1-2	tgtgccagcagtttaacattctggttgggctacaccttc	CASSLTFWLGYTF	11	1	Unknown
7	1	1A1	p24-	TCM	TRBV5-6	TRBJ1-2	tgtgccagcagttacagggggcatggctacaccttc	CASSYRGHGYTF	10	1	Unknown
7	1	1C1	p24-	TCM	TRBV6-2	TRBJ1-2	tgtgccggcagttcttcatcgggttggggctacaccttc	CAGSSSSGWGYTF	11	1	Unknown
7	1	1C11	p24-	TTM	TRBV6-2	TRBJ1-2	tgtgccgccagcccgggactctttggctactccttc	CAASPGLFGYSF	10	1	Unknown
7	1	1B12	p24-	TCM	TRBV6-5	TRBJ1-2	tgcgccagcagtgaggctacaaagaacaatgactactccttc	CASSEATKNNDYSF	12	1	Unknown
7	1	1C4	p24-	TTM	TRBV6-5	TRBJ1-2	tgtgccatcagctattatttattggggggctatggctacaccttc	CAISYYLLGGYGYTF	13	1	Unknown
7	1	1D1	p24-	TEM	TRBV6-5	TRBJ1-2	tgtgccgccagaaaaggagactatgctcagaccccgtacttcttcc	CAARKGDYAQTPYFF	15	1	Unknown
7	1	1D6	p24-	TEM	TRBV19	TRBJ1-5	tgtggaggcagtatacatgggggcgggggggagcccccccatttt	CGGSIHGGGGEPPHF	13	1	Unknown
7	1	1D9	p24-	TEM	TRBV20-1	TRBJ1-5	tgcagtgctgaacccgacagggggggcaatcagccccagcatttt	CSAEPDRGGNQPQHF	13	1	Unknown
7	1	1A10	p24-	TCM	TRBV6-5	TRBJ1-6	tgtgccggcaggattcatggggcaacgaattcacccctccactt	CAGRIHGATNSPLHF	13	1	Unknown
7	1	1D2	p24-	TEM	TRBV12-3	TRBJ2-1	tgtgccagcagtttacgggggagattaagaaatgagcagttcttc	CASSLRGRLRNEQFF	13	1	Unknown
7	1	1D5	p24-	TEM	TRBV12-3	TRBJ2-1	tgtgccagcagtttcacgggggtccgtcacaatgagcagttcttc	CASSFTGVRHNEQFF	13	1	Unknown
7	1	1D8	p24-	TEM	TRBV7-2	TRBJ2-1	tgtgccagcagcaaccctttctcctacaatgagcagttcttc	CASSNPFSYNEQFF	12	1	Unknown
7	1	1A9	p24-	TCM	TRBV24-1	TRBJ2-2	tgtgccgtcagtgatcataatgatcagagacgaatcatactaccagttttt	CAVSDHNDQRRIILPVF	17	1	Unknown
7	1	1A5	p24-	TCM	TRBV13	TRBJ2-3	tgtgccagcagctccggacagggtgggggcacagatacgcagtatttt	CASSSGQGGGTDTQYF	14	1	Unknown
7	1	1D7	p24-	TEM	TRBV19	TRBJ2-3	tgtgccagtagtgagaccggaagaaaaactcagtatttt	CASSETGRKTQYF	11	1	Unknown
7	1	1A12	p24-	TCM	TRBV20-1	TRBJ2-3	tgcagtgctattggaggtcgggggggcgggacagatacgcagtatttt	CSAIGGRGGGTDTQYF	14	1	Unknown
7	1	1B4	p24-	TCM	TRBV24-1	TRBJ2-3	tgtgctcccagtgattaccaattacgcggcaggttt	CAPSDYQLRGRF	12	1	Unknown
7	1	1D3	p24-	TEM	TRBV20-1	TRBJ2-5	tgcagtgccagtggggatagcggaacccaagagacccagttcttc	CSASGDSGTQETQFF	13	1	Unknown
7	1	1B3	p24-	TCM	TRBV5-4	TRBJ2-5	tgtgccagcggcaagaggactggagagacccagttcttc	CASGKRTGETQFF	11	1	Unknown
7	1	1A7	p24-	TCM	TRBV5-6	TRBJ2-5	tgtgccagcagcttgtttggtggggagacccagttcttc	CASSLFGGETQFF	11	1	Unknown
7	1	1C10	p24-	TTM	TRBV4-2	TRBJ2-6	tgctccagcatcgctcgttcaggcagctctggggccaacgtcctgactttc	CSSIARSGSSGANVLTF	15	1	Unknown
7	1	1E3	p24+	TTM	TRBV12-3	TRBJ1-1	tgtgccagcagtccaaatgtgggacacgggttggacactgaagctttcttt	CASSPNVGHGLDTEAFF	15	1	Unknown
7	1	1E4	p24+	TTM	TRBV12-3	TRBJ1-1	tgtgccagcagtccaaatgtgggacacgggttggacactgaagctttcttt	CASSPNVGHGLDTEAFF	15	1	Unknown
7	1	1E5	p24+	TTM	TRBV12-3	TRBJ1-1	tgtgccagcagtccaaatgtgggacacgggttggacactgaagctttcttt	CASSPNVGHGLDTEAFF	15	1	Unknown
7	1	1E9	p24+	TTM	TRBV12-3	TRBJ1-1	tgtgccagcagtccaaatgtgggacacgggttggacactgaagctttcttt	CASSPNVGHGLDTEAFF	15	1	Unknown
7	1	1E12	p24+	TTM	TRBV12-3	TRBJ1-1	tgtgccagcagtccaaatgtgggacacgggttggacactgaagctttcttt	CASSPNVGHGLDTEAFF	15	1	Unknown
7	1	1F1	p24+	TTM	TRBV12-3	TRBJ1-1	tgtgccagcagtccaaatgtgggacacgggttggacactgaagctttcttt	CASSPNVGHGLDTEAFF	15	1	Unknown
7	1	1F9	p24+	TTM	TRBV12-3	TRBJ1-1	tgtgccagcagtccaaatgtgggacacgggttggacactgaagctttcttt	CASSPNVGHGLDTEAFF	15	1	Unknown
7	1	1F10	p24+	TTM	TRBV12-3	TRBJ1-1	tgtgccagcagtccaaatgtgggacacgggttggacactgaagctttcttt	CASSPNVGHGLDTEAFF	16	1	Unknown
7	1	1G2	p24+	TTM	TRBV12-3	TRBJ1-1	tgtgccagcagtccaaatgtgggacacgggttggacactgaagctttcttt	CASSPNVGHGLDTEAFF	15	1	Unknown
7	1	1G3	p24+	TTM	TRBV12-3	TRBJ1-1	tgtgccagcagtccaaatgtgggacacgggttggacactgaagctttcttt	CASSPNVGHGLDTEAFF	16	1	Unknown
7	1	1E1	p24+	TEM	TRBV12-3	TRBJ1-1	tgtgccagcagtccaaatgtgggacacgggttggacactgaagctttcttt	CASSPNVGHGLDTEAFF	15	1	Unknown
7	1	1E2	p24+	TEM	TRBV12-3	TRBJ1-1	tgtgccagcagtccaaatgtgggacacgggttggacactgaagctttcttt	CASSPNVGHGLDTEAFF	15	1	Unknown
7	1	1E7	p24+	TEM	TRBV12-3	TRBJ1-1	tgtgccagcagtccaaatgtgggacacgggttggacactgaagctttcttt	CASSPNVGHGLDTEAFF	15	1	Unknown
7	1	1E10	p24+	TEM	TRBV12-3	TRBJ1-1	tgtgccagcagtccaaatgtgggacacgggttggacactgaagctttcttt	CASSPNVGHGLDTEAFF	15	1	Unknown
7	1	1E11	p24+	TEM	TRBV12-3	TRBJ1-1	tgtgccagcagtccaaatgtgggacacgggttggacactgaagctttcttt	CASSPNVGHGLDTEAFF	15	1	Unknown
7	1	1F2	p24+	TEM	TRBV12-3	TRBJ1-1	tgtgccagcagtccaaatgtgggacacgggttggacactgaagctttcttt	CASSPNVGHGLDTEAFF	15	1	Unknown
7	1	1F5	p24+	TEM	TRBV12-3	TRBJ1-1	tgtgccagcagtccaaatgtgggacacgggttggacactgaagctttcttt	CASSPNVGHGLDTEAFF	15	1	Unknown
7	1	1F6	p24+	TEM	TRBV12-3	TRBJ1-1	tgtgccagcagtccaaatgtgggacacgggttggacactgaagctttcttt	CASSPNVGHGLDTEAFF	15	1	Unknown
7	1	1F7	p24+	TEM	TRBV12-3	TRBJ1-1	tgtgccagcagtccaaatgtgggacacgggttggacactgaagctttcttt	CASSPNVGHGLDTEAFF	15	1	Unknown
7	1	1F11	p24+	TEM	TRBV12-3	TRBJ1-1	tgtgccagcagtccaaatgtgggacacgggttggacactgaagctttcttt	CASSPNVGHGLDTEAFF	15	1	Unknown
7	1	1F12	p24+	TEM	TRBV12-3	TRBJ1-1	tgtgccagcagtccaaatgtgggacacgggttggacactgaagctttcttt	CASSPNVGHGLDTEAFF	15	1	Unknown
7	1	1F8	p24+	TEM	TRBV19	TRBJ2-7	tgtgccggccggggggggacctcctcctacgagcagtacttc	CAGRGGTSSYEQYF	12	1	Unknown
7	2	2C10	p24-	TTM	TRBV18	TRBJ1-1	tgtgccagctcaccaggcctgaacactgaagctttcttt	CASSPGLNTEAFF	11	1	Unknown
7	2	2A9	p24-	TCM	TRBV19	TRBJ1-1	tgtgtcagcagtataaagaaaaaggggcgatttcttactgaagcattcttt	CVSSIKKKGRFLTEAFF	15	1	Unknown
7	2	2C7	p24-	TTM	TRBV19	TRBJ1-1	tgtgccagtagtataaggccgccaggggaagttgtgaggaacactgaagctttcttt	CASSIRPPGEVVRNTEAFF	17	1	Unknown
7	2	2D7	p24-	TEM	TRBV29-1	TRBJ1-1	tgcttcgttgaagggggccttggatctttcttt	CFVEGGLGSFF	9	1	Unknown
7	2	2B12	p24-	TTM	TRBV10-3	TRBJ1-2	tgtgccgtcactcgggggtgcgaaatattacaggagaccaacttcttc	CAVTRGCEILQETNFF	16	1	Unknown
7	2	2C2	p24-	TTM	TRBV18	TRBJ1-2	tgtgccagctcacgcgtcagggagggctacaccttc	CASSRVREGYTF	10	1	Unknown
7	2	2D12	p24-	TTM	TRBV22	TRBJ1-2	tgtgccagcagtggagaacaggtatcctatggctacaccttc	CASSGEQVSYGYTF	14	1	Unknown
7	2	2A8	p24-	TCM	TRBV20-1	TRBJ1-3	tgcagtgctagacagggggcgagcgatggaaacaccatatatttt	CSARQGASDGNTIYF	13	1	Unknown
7	2	2D11	p24-	TTM	TRBV30	TRBJ1-3	tgtgcctggagtcgaagcgtagcgggggctggaaacaccatatatttt	CAWSRSVAGAGNTIYF	14	1	Unknown
7	2	2B7	p24-	TCM	TRBV5-5	TRBJ1-3	tgtgccagcagccccccgccaaacaccatatatttt	CASSPPPNTIYF	10	1	Unknown
7	2	2A2	p24-	TCM	TRBV20-1	TRBJ1-4	tgcagtgcttttgtcccgggggaaaaactgtttttt	CSAFVPGEKLFF	10	1	Unknown
7	2	2D6	p24-	TEM	TRBV2	TRBJ1-5	tgtgccagcagtgcaaatggggggagaagcaatcagccccagcatttt	CASSANGGRSNQPQHF	14	1	Unknown
7	2	2C8	p24-	TTM	TRBV5-7	TRBJ1-5	tgtgccagcagcttgtccccaacaagaggaaatagcaatcagccccagcatttt	CASSLSPTRGNSNQPQHF	16	1	Unknown
7	2	2D2	p24-	TEM	TRBV12-3	TRBJ2-1	tgtgccagcagcttttcccggacagggcacaatgagcagttcttc	CASSFSRTGHNEQFF	13	1	Unknown
7	2	2A11	p24-	TCM	TRBV27	TRBJ2-1	tgtgccgccagtgggtcactagtgggactggtggatgagcagttcttc	CAASGSLVGLVDEQFF	16	1	Unknown
7	2	2A4	p24-	TCM	TRBV6-5	TRBJ2-1	tgtggcgccggcgtagaaacccacctcttc	CGAGVETHLF	10	1	Unknown
7	2	2D10	p24-	TEM	TRBV19	TRBJ2-5	tgtgtgggcagtgaaggaaccacccgcaatgacggattctttt	CVGSEGTTRNDGFF	12	1	Unknown
7	2	2D4	p24-	TEM	TRBV20-1	TRBJ2-5	tgcagtgctagagaggggggacagaataacgagacccatttcttc	CSAREGGQNNETHFF	13	1	Unknown
7	2	2D5	p24-	TEM	TRBV24-1	TRBJ2-5	tgtgcaggagactatacacagaccccgtacttcttc	CAGDYTQTPYFF	12	1	Unknown
7	2	2B9	p24-	TCM	TRBV25-1	TRBJ2-5	tgtgccagcagtgaatatagcgggggccaagagacccagttcttc	CASSEYSGGQETQFF	13	1	Unknown
7	2	2B1	p24-	TCM	TRBV29-1	TRBJ2-5	tgcagcgttgcggcagtccaagagacccagttcttc	CSVAAVQETQFF	10	1	Unknown
7	2	2B3	p24-	TCM	TRBV5-4	TRBJ2-5	tgtgccagcagcaagggcaggggaatccaagagacccagttcttc	CASSKGRGIQETQFF	13	1	Unknown
7	2	2A7	p24-	TCM	TRBV20-1	TRBJ2-6	tgcagtgctccccaatctggggccaacgtcctgactttc	CSAPQSGANVLTF	11	1	Unknown
7	2	1B8	p24+	TEM	TRBV10-3	TRBJ1-1	tgtggcgtccagggggcacaacgggcgggcgctgaagctttcttt	CGVQGAQRAGAEAFF	13	1	Unknown
7	2	1A8	p24+	TEM	TRBV3-1	TRBJ1-1	tgtgccagcagccaagtccagggggctgaagctttcttt	CASSQVQGAEAFF	11	1	Unknown
7	2	1C4	p24+	TTM	TRBV9	TRBJ1-1	tgtgccagcagcaagcggacagatcggactgaagctttcttt	CASSKRTDRTEAFF	12	1	Unknown
7	2	2E3	p24+	TEM	TRBV9	TRBJ1-1	tgtgccagcagcaagcggacagatcggactgaagctttcttt	CASSKRTDRTEAFF	12	1	Unknown
7	2	1C6	p24+	TEM	TRBV9	TRBJ1-1	tgtgccagcagcaagcggacagatcggactgaagctttcttt	CASSKRTDRTEAFF	12	1	Unknown
7	2	2F5	p24+	TEM	TRBV12-3	TRBJ1-2	tgtgccagcagtttagacagcaactatggctacaccttc	CASSLDSNYGYTF	11	1	Unknown
7	2	1D12	p24+	TEM	TRBV12-3	TRBJ1-5	tgtgccagcagctggacagggcttggcaatcagccccagcatttt	CASSWTGLGNQPQHF	15	1	Unknown
7	2	2F9	p24+	TTM	TRBV30	TRBJ1-5	tgtgcctggagtgtacggcagggggggattcagccccagcatttt	CAWSVRQGGIQPQHF	13	1	Unknown
7	2	1C2	p24+	TTM	TRBV6-2	TRBJ1-5	tgtgccgccagcccccggggaggagaattt	CAASPRGGEF	10	1	Unknown
7	2	2F4	p24+	TEM	TRBV6-2	TRBJ1-5	tgtgccgccagcccccggggaggagaattt	CAASPRGGEF	10	1	Unknown
7	2	2F12	p24+	TEM	TRBV6-2	TRBJ1-5	tgtgccgccagcccccggggaggagaattt	CAASPRGGEF	10	1	Unknown
7	2	1A1	p24+	TEM	TRBV6-2	TRBJ1-5	tgtgccgccagcccccggggaggagaattt	CAASPRGGEF	10	1	Unknown
7	2	1C7	p24+	TTM	TRBV20-1	TRBJ1-6	tgcagtgccagaccttcgacagggttaaattcacccctccacttt	CSARPSTGLNSPLHF	13	1	Unknown
7	2	1B12	p24+	TTM	TRBV11-2	TRBJ2-5	tgtgccagcagcttagttgagggggcccagttcttc	CASSLVEGAQFF	10	1	Unknown
7	2	1B1	p24+	TTM	TRBV4-1	TRBJ2-7	tgcgccagcagccaagattggaaagggggatctatctacgagcagtacttc	CASSQDWKGGSIYEQYF	15	1	Unknown
7	3	3B8	p24-	TCM	TRBV19	TRBJ1-1	tgtgccagtagtataccacgacggaagctgacacctgctgctttcttt	CASSIPRRKLTPAAFF	14	1	Unknown
7	3	3A6	p24-	TCM	TRBV6-2	TRBJ1-1	tgtgccagcagtctccggacagggactgaagctttcttt	CASSLRTGTEAFF	11	1	Unknown
7	3	3A4	p24-	TCM	TRBV6-5	TRBJ1-1	tgtgccagcagtcgtactgtactccctgaagctttcttt	CASSRTVLPEAFF	11	1	Unknown
7	3	3C6	p24-	TTM	TRBV6-5	TRBJ1-1	tgtgccagcagttaccgacaggggcgagtgaacactgaagctttcttt	CASSYRQGRVNTEAFF	14	1	Unknown
7	3	3D11	p24-	TEM	TRBV11-2	TRBJ1-2	tgtgccagcagcttagaatcccggactccatatggctacaccttc	CASSLESRTPYGYTF	13	1	Unknown
7	3	3C10	p24-	TTM	TRBV11-2	TRBJ1-2	tgtgccagcagcttacctaatctctatggctacaccttc	CASSLPNLYGYTF	11	1	Unknown
7	3	3A5	p24-	TCM	TRBV3-1	TRBJ1-2	tgtgccagcagccaagcgaccggccgctatgctggctacaccttc	CASSQATGRYAGYTF	13	1	Unknown
7	3	3D4	p24-	TEM	TRBV4-2	TRBJ1-2	tgcgccagcagccaagatgaaggctatggctacaccttc	CASSQDEGYGYTF	11	1	Unknown
7	3	3C9	p24-	TTM	TRBV4-2	TRBJ1-2	tgtgccagcagccaagatcgagggcagggtggctatggctacaccttc	CASSQDRGQGGYGYTF	14	1	Unknown
7	3	3A9	p24-	TCM	TRBV6-1	TRBJ1-2	tgtgccagcagtgatactgggaactatggctactccttc	CASSDTGNYGYSF	11	1	Unknown
7	3	3B12	p24-	TCM	TRBV6-2	TRBJ1-2	tgtgccagcagtgggacggagactttatgctatggctacaccttc	CASSGTETLCYGYTF	13	1	Unknown
7	3	3C3	p24-	TTM	TRBV7-9	TRBJ1-2	tgtgccagcagctccgaggcctttaactatggctacaccttc	CASSSEAFNYGYTF	12	1	Unknown
7	3	3A8	p24-	TCM	TRBV6-5	TRBJ1-4	tgtgccagcagctcatggggatttggggaaaaactgtttttt	CASSSWGFGEKLFF	12	1	Unknown
7	3	3C7	p24-	TTM	TRBV27	TRBJ1-5	tgtgccagcagtctccggggcaatcagccccagcatttt	CASSLRGNQPQHF	11	1	Unknown
7	3	3D8	p24-	TEM	TRBV2	TRBJ1-6	tgtgccagcagtcttgacgggattagttcacccctccacttt	CASSLDGISSPLHF	12	1	Unknown
7	3	3C8	p24-	TTM	TRBV5-4	TRBJ1-6	tgtgccagcagcatgggacagcaggaatcacccctccacttt	CASSMGQQESPLHF	12	1	Unknown
7	3	3A3	p24-	TCM	TRBV20-1	TRBJ2-1	tgcagtgccgcccgcctagccctatacaatgagcagttcttc	CSAARLALYNEQFF	12	1	Unknown
7	3	3B3	p24-	TCM	TRBV6-5	TRBJ2-1	tgtgccagcagatgccgacggcgaacctacaatgagcagttcttc	CASRCRRRTYNEQFF	13	1	Unknown
7	3	3D9	p24-	TEM	TRBV20-1	TRBJ2-5	tgcagtgctatgcacgaccgaggagacccctcggggggccggatggagaccctgttcttc	CSAMHDRGDPSGGRMETLFF	18	1	Unknown
7	3	3B11	p24-	TCM	TRBV5-6	TRBJ2-5	tgtgccagcagcccggggacagtagagacccagttcttc	CASSPGTVETQFF	11	1	Unknown
7	3	3B10	p24-	TCM	TRBV7-2	TRBJ2-5	tgtgccagcagcttctcgacaggggggtcggagacccagttcttc	CASSFSTGGSETQFF	13	1	Unknown
7	3	3A1	p24-	TCM	TRBV4-2	TRBJ2-7	tgtgccagcagccagtccgtagacgagcagtacttc	CASSQSVDEQYF	10	1	Unknown
7	3	3B7	p24-	TCM	TRBV6-5	TRBJ2-7	tgtgccagcagcggccgaggtcttgaacagaatcatttc	CASSGRGLEQNHF	11	1	Unknown
7	3	3H9	p24+	TEM	TRBV9	TRBJ1-1	tgtgccagcagcccccaggggctgaacactgaagctttcttt	CASSPQGLNTEAFF	12	1	Unknown
7	3	3G5	p24+	TEM	TRBV13	TRBJ1-2	tgtgccagcagcttagttgggtatggctacaccttc	CASSLVGYGYTF	10	1	CMV (CD8+ T cells)	Gattinoni et al. Nat Med 2011
7	3	3C1	p24+	TEM	TRBV19	TRBJ1-2	tgtgccagccatatctctctcacggacggatgcaccttcttc	CASHISLTDGCTFF	12	1	Unknown
7	3	2E2	p24+	TEM	TRBV4-2	TRBJ1-2	tgcgccagcagccaagatgaaggctatggctacaccttc	CASSQDEGYGYTF	11	1	Unknown
7	3	2E10	p24+	TEM	TRBV4-2	TRBJ1-2	tgcgccagcagccaagatgaaggctatggctacaccttc	CASSQDEGYGYTF	11	1	Unknown
7	3	2E11	p24+	TEM	TRBV4-2	TRBJ1-2	tgcgccagcagccaagatgaaggctatggctacaccttc	CASSQDEGYGYTF	11	1	Unknown
7	3	2E12	p24+	TEM	TRBV4-2	TRBJ1-2	tgcgccagcagccaagatgaaggctatggctacaccttc	CASSQDEGYGYTF	11	1	Unknown
7	3	2F3	p24+	TEM	TRBV4-2	TRBJ1-2	tgcgccagcagccaagatgaaggctatggctacaccttc	CASSQDEGYGYTF	11	1	Unknown
7	3	2F5	p24+	TEM	TRBV4-2	TRBJ1-2	tgcgccagcagccaagatgaaggctatggctacaccttc	CASSQDEGYGYTF	11	1	Unknown
7	3	2F7	p24+	TEM	TRBV4-2	TRBJ1-2	tgcgccagcagccaagatgaaggctatggctacaccttc	CASSQDEGYGYTF	11	1	Unknown
7	3	2F8	p24+	TEM	TRBV4-2	TRBJ1-2	tgcgccagcagccaagatgaaggctatggctacaccttc	CASSQDEGYGYTF	11	1	Unknown
7	3	2F10	p24+	TEM	TRBV4-2	TRBJ1-2	tgcgccagcagccaagatgaaggctatggctacaccttc	CASSQDEGYGYTF	11	1	Unknown
7	3	2F11	p24+	TEM	TRBV4-2	TRBJ1-2	tgcgccagcagccaagatgaaggctatggctacaccttc	CASSQDEGYGYTF	11	1	Unknown
7	3	2F12	p24+	TEM	TRBV4-2	TRBJ1-2	tgcgccagcagccaagatgaaggctatggctacaccttc	CASSQDEGYGYTF	11	1	Unknown
7	3	2G1	p24+	TEM	TRBV4-2	TRBJ1-2	tgcgccagcagccaagatgaaggctatggctacaccttc	CASSQDEGYGYTF	11	1	Unknown
7	3	3A6	p24+	TEM	TRBV4-2	TRBJ1-2	tgcgccagcagccaagatgaaggctatggctacaccttc	CASSQDEGYGYTF	11	1	Unknown
7	3	3C2	p24+	TEM	TRBV4-2	TRBJ1-2	tgcgccagcagccaagatgaaggctatggctacaccttc	CASSQDEGYGYTF	11	1	Unknown
7	3	3C6	p24+	TEM	TRBV4-2	TRBJ1-2	tgcgccagcagccaagatgaaggctatggctacaccttc	CASSQDEGYGYTF	11	1	Unknown
7	3	3C12	p24+	TEM	TRBV4-2	TRBJ1-2	tgcgccagcagccaagatgaaggctatggctacaccttc	CASSQDEGYGYTF	11	1	Unknown
7	3	3D4	p24+	TEM	TRBV4-2	TRBJ1-2	tgcgccagcagccaagatgaaggctatggctacaccttc	CASSQDEGYGYTF	11	1	Unknown
7	3	3D8	p24+	TEM	TRBV4-2	TRBJ1-2	tgcgccagcagccaagatgaaggctatggctacaccttc	CASSQDEGYGYTF	11	1	Unknown
7	3	3D9	p24+	TEM	TRBV4-2	TRBJ1-2	tgcgccagcagccaagatgaaggctatggctacaccttc	CASSQDEGYGYTF	11	1	Unknown
7	3	3E9	p24+	TEM	TRBV4-2	TRBJ1-2	tgcgccagcagccaagatgaaggctatggctacaccttc	CASSQDEGYGYTF	11	1	Unknown
7	3	3E10	p24+	TEM	TRBV4-2	TRBJ1-2	tgcgccagcagccaagatgaaggctatggctacaccttc	CASSQDEGYGYTF	11	1	Unknown
7	3	3D3	p24+	TTM	TRBV4-2	TRBJ1-2	tgcgccagcagccaagatgaaggctatggctacaccttc	CASSQDEGYGYTF	11	1	Unknown
7	3	3E12	p24+	TTM	TRBV4-2	TRBJ1-2	tgcgccagcagccaagatgaaggctatggctacaccttc	CASSQDEGYGYTF	11	1	Unknown
7	3	2H9	p24+	TEM	TRBV19	TRBJ1-5	tgtgccagcagctcacaaggtggccatcatccccagcatttt	CASSSQGGHHPQHF	12	1	Unknown
7	3	3H4	p24+	TTM	TRBV2	TRBJ1-5	tgtgccagcagtggacagggggcgcgaagcaatcagccccagcatttt	CASSGQGARSNQPQHF	14	1	Unknown
7	3	3F5	p24+	TTM	TRBV30	TRBJ1-5	tgtgcctggagtgtacggcagggggggattcagccccagcatttt	CAWSVRQGGIQPQHF	13	1	Unknown
7	3	2E7	p24+	TEM	TRBV6-2	TRBJ1-5	tgtgccgccagcccccggggaggagaattt	CAASPRGGEF	10	1	Unknown
7	3	2E8	p24+	TEM	TRBV6-2	TRBJ1-5	tgtgccgccagcccccggggaggagaattt	CAASPRGGEF	10	1	Unknown
7	3	3A11	p24+	TTM	TRBV6-2	TRBJ1-5	tgtgccgccagcccccggggaggagaattt	CAASPRGGEF	10	1	Unknown
7	3	3C8	p24+	TTM	TRBV6-2	TRBJ1-5	tgtgccgccagcccccggggaggagaattt	CAASPRGGEF	10	1	Unknown
7	3	3A4	p24+	TTM	TRBV14	TRBJ2-1	tgtgccagcagccgccttgcaacagtttacaatgagcagttcttc	CASSRLATVYNEQFF	14	1	Unknown
7	3	3D6	p24+	TEM	TRBV29-1	TRBJ2-1	tgcagctcccgacttggacgccatgagcagttcttc	CSSRLGRHEQFF	10	1	Unknown
7	3	2G6	p24+	TEM	TRBV10-3	TRBJ2-7	tgtgccgtcagatcggacaaaagctcctacgagcagtacttc	CAVRSDKSSYEQYF	12	1	Unknown
8	1	1B4	p24-	TCM	TRBV7-9	TRBJ1-2	tgtgccagaagctctgaggggccttcgggggggtatggctacaccttc	CARSSEGPSGGYGYTF	14	1	Unknown
8	1	1B2	p24-	TCM	TRBV12-5	TRBJ1-3	tgtgctagtggtttggtaaccgtctctggaaacaccatatatttt	CASGLVTVSGNTIYF	13	1	Unknown
8	1	1A2	p24-	TCM	TRBV4-1	TRBJ1-3	tgcgccagcagccaacccttcaggcggggggcgccggaaacaccatatatttt	CASSQPFRRGAGNTIYF	16	1	Unknown
8	1	1A5	p24-	TCM	TRBV12-3	TRBJ1-5	tgtgccagcagtttgtccgggggccgtcagccccagcatttt	CASSLSGGRQPQHF	12	1	Unknown
8	1	1C1	p24-	TCM	TRBV10-3	TRBJ2-1	tgtgccatcagcggaaatacaggggaggatgagcagttcttc	CAISGNTGEDEQFF	12	1	Unknown
8	1	1B9	p24-	TCM	TRBV12-3	TRBJ2-1	tgtgccagcaggtctagcgggggatacaatgagcagttcttc	CASRSSGGYNEQFF	12	1	Unknown
8	1	1B10	p24-	TCM	TRBV20-1	TRBJ2-1	tgcagtgcggatagacccggcgatgagcagttcttc	CSADRPGDEQFF	10	1	Unknown
8	1	1A10	p24-	TCM	TRBV6-5	TRBJ2-1	tgtgccagcaccacggcgaggggacctaaaccgttgcagttcttc	CASTTARGPKPLQFF	13	1	Unknown
8	1	1C3	p24-	TTM	TRBV25-1	TRBJ2-3	tgtgccagcagacaagggcccagaacagatacgcagtatttt	CASRQGPRTDTQYF	12	1	Unknown
8	1	1C9	p24-	TTM	TRBV6-2	TRBJ2-3	tgcgccgccacaccaggcataaggagtttc	CAATPGIRSF	8	1	Unknown
8	1	1D7	p24-	TEM	TRBV7-2	TRBJ2-3	tgtgccatcagcggactaacgagggacaagggtttc	CAISGLTRDKGF	10	1	Unknown
8	1	1B1	p24-	TCM	TRBV18	TRBJ2-5	tgtgccagctcactatcttgggacagcgcgcaagagacccagttcttc	CASSLSWDSAQETQFF	14	1	Unknown
8	1	1B7	p24-	TCM	TRBV19	TRBJ2-5	tgtgggggcagtatggagggggggggggaccgctactacgaggagttcttc	CGGSMEGGGDRYYEEF	14	1	Unknown
8	1	1D8	p24-	TEM	TRBV20-1	TRBJ2-5	tgcagtgctagagagggggacaggggtgagacccagttcttc	CSAREGDRGETQFF	12	1	Unknown
8	1	1C5	p24-	TTM	TRBV5-4	TRBJ2-5	tgtgccagcagctcggcggggttccaagagacccagttcttc	CASSSAGFQETQFF	12	1	Unknown
8	1	1B8	p24-	TCM	TRBV6-5	TRBJ2-5	tgtgccggcagttccgactactcgggacagggggacaatgaggagttc	CAGSSDYSGQGDNEEF	14	1	Unknown
8	1	1B12	p24-	TCM	TRBV18	TRBJ2-6	tgtgccagctccggacaagcctctggggccaacgtcctgactttc	CASSGQASGANVLTF	13	1	Unknown
8	1	1C2	p24-	TCM	TRBV6-1	TRBJ2-6	tgtgccaccagtgaagaggaggcaggggccaacgtcctgactttc	CATSEEEAGANVLTF	13	1	Unknown
8	1	1D4	p24-	TEM	TRBV12-3	TRBJ2-7	tgtgccagcagttactccgacaatcggggagaaaccacctacttc	CASSYSDNRGETTYF	13	1	Unknown
8	1	2A10	p24+	TEM	TRBV2	TRBJ1-2	tgtgccagcagtgaagcgcttcggggtaactatggctacaccttc	CASSEALRGNYGYTF	13	1	Unknown
8	1	1E4	p24+	TCM	TRBV20-1	TRBJ1-2	tgcagtgctagagtctttcaggggcctatggctacaccttc	CSARVFQGYGYTF	11	1	Unknown
8	1	1E3	p24+	TCM	TRBV29-1	TRBJ1-2	tgcagcgttcccgtggggtatgacccaaactatggctacaccttc	CSVPVGYDPNYGYTF	13	1	Unknown
8	1	2A3	p24+	TCM	TRBV6-1	TRBJ1-2	tgtgccagcagtgaaaaaggacaggggcgtaaaaactatggctacaccttc	CASSEKGQGRKNYGYTF	15	1	Unknown
8	1	2A5	p24+	TTM	TRBV6-1	TRBJ1-2	tgtgccagcagtgaaaaaggacaggggcgtaaaaactatggctacaccttc	CASSEKGQGRKNYGYTF	15	1	Unknown
8	1	1E2	p24+	TTM	TRBV4-1	TRBJ1-4	tgcgccagcatccatcaaacgacgggcgggacaggacagaaaaactgtttttt	CASIHQTTGGTGEKLFF	15	1	Unknown
8	1	1E6	p24+	TTM	TRBV20-1	TRBJ1-5	tgcagtgctacggccgggacagggccctccgggggcagccccagcatttt	CSATAGTGPSGQPQHF	14	1	Unknown
8	1	2A11	p24+	TCM	TRBV2	TRBJ1-6	tgtgccagcagcgacccgggacaggctatttcacccctccacttt	CASSDPGQAISPLHF	13	1	Unknown
8	1	1E7	p24+	TEM	TRBV6-6	TRBJ1-6	tgtgccagcagttccgtggggtccgccgattcacccctccacttt	CASSSVGSADSPLHF	13	1	Unknown
8	1	2B12	p24+	TEM	TRBV20-1	TRBJ2-3	tgcagtgctagaaactttgttaagcgggggggcacagatacgcagtatttt	CSARNFVKRGGTDTQYF	15	1	Unknown
8	2	2A3	p24-	TCM	TRBV20-1	TRBJ1-1	tgcagtgctatatatgggaacactgaagctttcttt	CSAIYGNTEAFF	10	1	Unknown
8	2	2A8	p24-	TCM	TRBV25-1	TRBJ1-1	tgtgccagcagtggggggatagaagctttcttt	CASSGGIEAFF	9	1	Unknown
8	2	2A4	p24-	TCM	TRBV28	TRBJ1-1	tgtggcgccaggaacagggggcccactgaagcttttttt	CGARNRGPTEAFF	11	1	Unknown
8	2	2A9	p24-	TCM	TRBV29-1	TRBJ1-1	tgcagcgttgtgcggacacagaacactgaagctttcttt	CSVVRTQNTEAFF	11	1	Unknown
8	2	2D8	p24-	TEM	TRBV6-5	TRBJ1-1	tgtgccgcctctccccaaggaggggacactgaagattttttt	CAASPQGGDTEDFF	12	1	Unknown
8	2	2D2	p24-	TEM	TRBV11-2	TRBJ1-2	tgtgccagcagccgtctgggacagtctaccgatggctacaccttc	CASSRLGQSTDGYTF	13	1	Unknown
8	2	2C6	p24-	TTM	TRBV19	TRBJ1-2	tgtggcggcagtatttttttacggggggggaaggagacccacctcttcttc	CGGSIFLRGGKETHLFF	15	1	Unknown
8	2	2B7	p24-	TCM	TRBV20-1	TRBJ1-2	tgcagtgctacaccctcagtggaagctaactatggctacaccttc	CSATPSVEANYGYTF	13	1	Unknown
8	2	2C7	p24-	TTM	TRBV20-1	TRBJ1-2	tgcagtgctaccacagggttcaactatggctacaccttc	CSATTGFNYGYTF	11	1	Unknown
8	2	2A10	p24-	TCM	TRBV30	TRBJ1-2	tgtgcctggaaattccccatggggacaggctatggctacaccttc	CAWKFPMGTGYGYTF	13	1	Unknown
8	2	2C5	p24-	TTM	TRBV2	TRBJ1-5	tgtgccagcagtcgaatcctcgacagggtcaatcagccccagcatttt	CASSRILDRVNQPQHF	14	1	Unknown
8	2	2A1	p24-	TCM	TRBV5-6	TRBJ1-5	tgtgccagcagcttgtccaagacagccgaaatttggccccagcatttt	CASSLSKTAEIWPQHF	14	1	Unknown
8	2	2A5	p24-	TCM	TRBV6-5	TRBJ1-5	tgcggcggcaacactaccaacggggcggcggccaatcatcccccccatttt	CGGNTTNGAAANHPPHF	15	1	Unknown
8	2	2B11	p24-	TCM	TRBV19	TRBJ1-6	tgtggcggcagtataaattacttgcccctccatggttgctacttcttc	CGGSINYLPLHGCYFF	14	1	Unknown
8	2	2B10	p24-	TCM	TRBV20-1	TRBJ2-1	tgcagtgctagcgatgcgagtccgggggtttacaatgagcagttcttc	CSASDASPGVYNEQFF	14	1	Unknown
8	2	2A12	p24-	TCM	TRBV10-3	TRBJ2-3	tgtgccatcattgaggcccttggggggggtctggatactcagtatttt	CAIIEALGGGLDTQYF	14	1	Unknown
8	2	2A7	p24-	TCM	TRBV12-5	TRBJ2-3	tgtgctagtggtccaagacaggggatgatcacgataccagtatttt	CASGPRQGMITIQYF	14	1	Unknown
8	2	2D10	p24-	TEM	TRBV13	TRBJ2-5	tgtgccagcagctcgggactagcggggatccaagagacccagttcttc	CASSSGLAGIQETQFF	14	1	Unknown
8	2	2D4	p24-	TEM	TRBV20-1	TRBJ2-5	tgcagggctcccctggggccgacccagttcttc	CRAPLGPTQFF	9	1	Unknown
8	2	2C3	p24-	TTM	TRBV4-1	TRBJ2-5	tgcgccagcagccaagatgtttcccaggggaaccaagagacccagttcttc	CASSQDVSQGNQETQFF	15	1	Unknown
8	2	2C9	p24-	TTM	TRBV7-2	TRBJ2-5	tgtgccagcagcttaggttgggctaaccaagagacccagttcttc	CASSLGWANQETQFF	13	1	Unknown
8	2	2B1	p24-	TCM	TRBV19	TRBJ2-6	tgtgggggcagtatagcccccccctctgggggcgacgacctgcctttc	CGGSIAPPSGGDDLPF	14	1	Unknown
8	2	2A6	p24-	TCM	TRBV20-1	TRBJ2-6	tgcagtgcttacagtaccgtggccaacgtcctgactttc	CSAYSTVANVLTF	11	1	Unknown
8	2	3A3	p24+	TCM	TRBV12-3	TRBJ1-1	tgtgccagcagcctattaggtgccactgaagctttcttt	CASSLLGATEAFF	11	1	Unknown
8	2	2E3	p24+	TCM	TRBV25-1	TRBJ1-2	tgtgcatcttcgccgctttcgtcgggcggtgccttc	CASSPLSSGGAF	12	1	Unknown
8	2	3A1	p24+	TTM	TRBV29-1	TRBJ1-2	tgcagcgttcccgtggggtatgacccaaactatggctacaccttc	CSVPVGYDPNYGYTF	13	1	Unknown
8	2	3A10	p24+	TTM	TRBV29-1	TRBJ1-2	tgcagcgttcccgtggggtatgacccaaactatggctacaccttc	CSVPVGYDPNYGYTF	13	1	Unknown
8	2	2E1	p24+	TCM	TRBV6-1	TRBJ1-2	tgtgccagcagtgaaaaaggacaggggcgtaaaaactatggctacaccttc	CASSEKGQGRKNYGYTF	15	1	Unknown
8	2	2E5	p24+	TCM	TRBV24-1	TRBJ1-5	tgtgccaccagtgaccgtgggccgggaggaaatcatccccaccatttt	CATSDRGPGGNHPHHF	14	1	Unknown
8	2	2E7	p24+	TCM	TRBV20-1	TRBJ2-3	tgcagtgtaggggtcctcagcacagatacgcagtatttt	CSVGVLSTDTQYF	11	1	Unknown
8	2	3A11	p24+	TEM	TRBV7-9	TRBJ2-3	tgtgccagcagttcccccggggatacgcagtatttt	CASSSPGDTQYF	10	1	Unknown
8	2	3A8	p24+	TCM	TRBV20-1	TRBJ2-5	tgcagtgctagagtgcctagcgggggggctgagacccagttcttc	CSARVPSGGAETQFF	13	1	Unknown
8	2	3A7	p24+	TTM	TRBV27	TRBJ2-5	tgtgccagcagcgggacatcctacgagacccccttcttc	CASSGTSYETPFF	11	1	Unknown

## Sheet: Source Data2
Cell	#ID	Query	Dist	CDR3.alpha.aa	CDR3.beta.aa	Species	Category	Pathology	PubMed.ID	Pathology.Mesh.ID	Additional.study.details	Antigen.identification.method	Single.cell	NGS	Antigen.protein	Protein.ID	Epitope.peptide	Epitope.ID	MHC	Tissue	T.Cell.Type	T.cell.characteristics	CDR3.alpha.nt	TRAV	TRAJ	TRBV	TRBD	TRBJ	Reconstructed.J.annotation	CDR3.beta.nt	Mouse.strain	Remarks
p24+	16	CASSEEGSGANVLTF	1	CAVNPLFPESPHSWGKLQF	CASSEAGSGANVLTF	Human	Pathogens	M. tuberculosis	30992377	D009169	NA	2.2	Yes	Yes	NA	NA	NA	NA	NA	PBMC	CD8	NA	NA	NA	TRAJ24	TRBV6-1	NA	TRBJ2-6	NA	NA	NA	NA
p24+	30	CASSPQGLNTEAFF	1	NA	CASSPQGINTEAFF	Human	Pathogens	Cytomegalovirus (CMV)	28636589	D003586	NA	1	No	Yes	pp50	P16790	VTEHDTLLY	71290	HLA-A1	PBMC	CD8	NA	NA	NA	NA	TRBV7-9	NA	TRBJ1-1	No	TGTGCCAGCAGCCCACAGGGGATTAACACTGAAGCTTTCTTT	NA	NA
p24+	30	CASSPQGLNTEAFF	1	NA	CASSPQGINTEAFF	Human	Pathogens	Influenza	28636589	D009980	NA	1	No	Yes	NP177	P03466	LPRRSGAAGA	38688	HLA-B7	PBMC	CD8	NA	NA	NA	NA	TRBV7-9	NA	TRBJ1-1	No	TGTGCCAGCAGCCCACAGGGGATTAACACTGAAGCTTTCTTT	NA	NA
p24+	31	CASSLVGYGYTF	1	NA	CASSLEGYGYTF	Human	Pathogens	Cytomegalovirus (CMV)	30587531	D003586	NA	1	No	Yes	pp65	P06725	RPHERNGFTVL	55170	HLA-B*07:02	PBMC	CD8	NA	NA	NA	NA	TRBV12-3/12-4	NA	TRBJ1-2	NA	NA	NA	NA
p24+	33	CASSQDEGYGYTF	1	NA	CASSQDTGYGYTF	Human	Pathogens	Influenza	28636589	D009980	NA	1	No	Yes	NP177	P03466	LPRRSGAAGA	38688	HLA-B7	PBMC	CD8	NA	NA	NA	NA	TRBV4-1	NA	TRBJ1-2	No	TGCGCCAGCAGCCAAGATACAGGCTATGGCTACACCTTC	NA	NA
p24+	39	CASSLTEAYGYTF	1	NA	CASSLTEAHGYTF	Human	Pathogens	Cytomegalovirus (CMV)	28423320	D003586	NA	1	Yes	Yes	pp65	P06725	NLVPMVATV	44920	HLA-A2	PBMC	CD8	NA	NA	NA	NA	TRBV6-5	NA	TRBJ2-5	No	NA	NA	NA
p24+	44	CASSLLTEAFF	1	NA	CASSLGTEAFF	Human	Pathogens	Influenza	28636589	D009980	NA	1	No	Yes	NP177	P03466	LPRRSGAAGA	38688	HLA-B7	PBMC	CD8	NA	NA	NA	NA	TRBV4-1	NA	TRBJ1-1	No	TGCGCCAGCAGCCTCGGCACTGAAGCTTTCTTT	NA	NA
p24+	44	CASSLLTEAFF	1	NA	CASSLVTEAFF	Human	Autoimmune	Celiac disease	29269859	D002446	NA	2.2	No	Yes	NA	NA	NA	NA	NA	Gut	CD4	NA	NA	NA	NA	TRBV7-9	NA	NA	No	NA	NA	NA
p24+	44	CASSLLTEAFF	1	NA	CASSLGTEAFF	Human	Autoimmune	Diabetes Type 1	27942583	D003947	NA	3	No	Yes	NA	NA	NA	NA	HLA-A*02	Pancreaticdraining lymph node	CD8	NA	NA	NA	NA	NA	NA	NA	No	NA	NA	NA
p24+	44	CASSLLTEAFF	1	CAECGGNNDMRF	CASSLNTEAFF	Human	Cancer	Neoantigen	30418433	NA	NA	1	Yes	No	SREBF1-YLQ_L6M	NA	YLQDSMATT	NA	HLA-A2	NA	NA	NA	NA	TRAV5	NA	TRBV28	NA	NA	NA	NA	NA	NA
p24+	44	CASSLLTEAFF	1	NA	CASSLATEAFF	Human	Pathogens	Cytomegalovirus (CMV)	30587531	D003586	NA	1	No	Yes	pp65	P06725	TPRVTGGGAM	65748	HLA-B*07:02	PBMC	CD8	NA	NA	NA	NA	TRBV7-2	NA	TRBJ1-1	NA	NA	NA	NA
p24+	61	CASPGETEAFF	0	NA	CASPGETEAFF	Human	Pathogens	Epstein Barr virus (EBV)	23569211	D020031	NA	1	No	NA	NA	NA	NA	NA	NA	NA	NA	NA	NA	NA	NA	NA	NA	NA	NA	NA	NA	NA
p24+	79	CASSLLGATEAFF	1	CAVSSGTYKYIF	CASSLLGNTEAFF	Human	Cancer	Neoantigen	30418433	NA	NA	1	Yes	NA	DRIP_MLY	NA	MLYQHLLPL	NA	HLA-A2	NA	NA	NA	NA	TRAV24	NA	TRBV12-3,12-4	NA	NA	NA	NA	NA	NA
p24+	96	CASSLGQGGGYTF	1	NA	CASSLNQGGGYTF	Human	Autoimmune	Celiac disease	21849672	D002464	NA	1	Yes	Yes	DQ2-a-II	NA	PQPELPYPQPQ	NA	HLA-DQ2	PBMC	CD4	NA	NA	NA	NA	TRBV7-2*01	NA	TRBJ2-3*01	NA	NA	NA	NA
p24-	6	CASSRDRDYGYTF	1	NA	CASSLDRDYGYTF	Human	Pathogens	Influenza	28636589	D009980	NA	1	No	Yes	Matrix protein (M1)	P03485	GILGFVFTL	20354	HLA-A2	PBMC	CD8	NA	NA	NA	NA	TRBV12-3	NA	TRBJ1-2	No	TGTGCCAGCAGTTTAGACAGGGACTATGGCTACACCTTC	NA	NA
p24-	19	CASSLGVGYTF	1	NA	CASSLGGGYTF	Human	Pathogens	Human immunodeficiency virus (HIV)	18802118	D006894	NA	1	No	No	Gag p24	P04585	KAFSPEVIPMF	29804	HLA-B*57:03	PBMC	CD8	NA	NA	NA	NA	TRBV7-09	NA	TRBJ1-2	No	NA	NA	Epitope variannt
p24-	19	CASSLGVGYTF	1	NA	CASSLGGGYTF	Human	Pathogens	Human immunodeficiency virus (HIV)	21562156	D006678	Chronic Human immunodeficiency virus (HIV)+ patients off anti-retroviral therapy	1	No	No	Gag p24	P04585	KAFSPEVIPMF	29804	HLA-B*57	PBMC	CD8	NA	NA	NA	NA	TRBV7-09	NA	TRBJ1-2	No	NA	NA	NA
p24-	19	CASSLGVGYTF	1	NA	CASSLGYGYTF	Human	Pathogens	Human immunodeficiency virus (HIV)	21562156	D006678	Chronic Human immunodeficiency virus (HIV)+ patients off anti-retroviral therapy	1	No	No	Gag polyprotein	P04585	QASQEVKNW	101990	HLA-B*57	PBMC	CD8	NA	NA	NA	NA	TRBV28	NA	TRBJ1-2	No	NA	NA	NA
p24-	26	CASSPGGGDQPQHF	1	NA	CASSPGGGNQPQHF	Human	Autoimmune	Psoriatic arthritis	28945199	D015535	NA	2.2	No	Yes	NA	NA	NA	NA	NA	Skin	NA	NA	NA	NA	NA	TRBV-5	NA	NA	NA	GTGAACGCCTTGTTGCTGGGGGACTCGGCCCTCTATCTCTGTGCCAGCAGCCCAGGGGGGGGTAATCAGCCCCAGCATTTTGGTGAT	NA	NA
p24-	36	CASSPPGDTEAFF	0	CAYRSVYGQNFVF	CASSPPGDTEAFF	Human	Autoimmune	Parkinson disease	31915375	D010449	NA	3	Yes	NA	NA	NA	NA	NA	NA	CSF	CD8	NA	GGCCAGGGTTTTCCCAGTCACGACCTCCGCACAACAGTTCCCTGACTTGCACTCTGAACTAAACCTGAGCTCTCTGGAGCTGGGGGACTCAGCTTTGTATTTCTGTGCCAGCAGCCCCCCTGGGGACACTGAAGCTTTCTTTGGACAAGGCACCAGACTCACAGTTGTAGAGGACCTGAACAAGGTGTTCCCACCCGAGGTCGCTGTGTTTGAGCCATCAGAAGCA	mTRDV2-2	TRAJ26	TRBV9	NA	TRBJ1-1	NA	NA	NA	NA
p24-	75	CASSPGLNTEAFF	1	NA	CASSQGLNTEAFF	Human	Autoimmune	Celiac disease	29269859	D002446	NA	2.2	No	Yes	NA	NA	NA	NA	NA	Gut	CD4	NA	NA	NA	NA	TCRBV28-1	NA	NA	No	NA	NA	NA
p24-	75	CASSPGLNTEAFF	1	NA	CASSYGLNTEAFF	Human	Pathogens	Influenza	28423320	D009980	NA	1	Yes	Yes	Matrix protein (M1)	P03485	GILGFVFTL	20354	HLA-A2	PBMC	CD8	NA	NA	NA	NA	TRBV6-5	NA	TRBJ1-1	No	NA	NA	NA
p24-	75	CASSPGLNTEAFF	1	NA	CASSIGLNTEAFF	Human	Cancer	Neoantigen	30418433	NA	NA	1	Yes	No	OR2T1-FLN_F5L	NA	FLNVLFPLL	NA	HLA-A2	NA	NA	NA	NA	NA	NA	TRBV19	NA	NA	NA	NA	NA	NA
p24-	75	CASSPGLNTEAFF	1	NA	CASSPGWNTEAFF	Human	Pathogens	Cytomegalovirus (CMV)	30587531	D003586	NA	1	No	Yes	IE-1	P03169	CRVLCCYVL	6954	HLA-C*07:02	PBMC	CD8	NA	NA	NA	NA	TRBV7-8	NA	TRBJ1-1	NA	NA	NA	NA
p24-	75	CASSPGLNTEAFF	1	NA	CASSPGRNTEAFF	Human	Pathogens	Cytomegalovirus (CMV)	30587531	D003586	NA	1	No	Yes	pp65	P06725	RPHERNGFTVL	55170	HLA-B*07:02	PBMC	CD8	NA	NA	NA	NA	TRBV4-3	NA	TRBJ1-1	NA	NA	NA	NA
p24-	96	CASSQDEGYGYTF	1	NA	CASSQDTGYGYTF	Human	Pathogens	Influenza	28636589	D009980	NA	1	No	Yes	NP177	P03466	LPRRSGAAGA	38688	HLA-B7	PBMC	CD8	NA	NA	NA	NA	TRBV4-1	NA	TRBJ1-2	No	TGCGCCAGCAGCCAAGATACAGGCTATGGCTACACCTTC	NA	NA
p24-	103	CASSLRGNQPQHF	1	NA	CASSLGGNQPQHF	Human	Cancer	Colorectal cancer	27465739	D015179	NA	3	No	Yes	NA	NA	NA	NA	NA	Colon/rectum	CD8	TIL	NA	NA	NA	TRBV28	NA	TRBJ1-5	No	TGTGCCAGCAGTCTGGGGGGGAATCAGCCCCAGCATTTT	NA	NA
p24-	103	CASSLRGNQPQHF	1	NA	CASSLGGNQPQHF	Human	Pathogens	Influenza	28636589	D009980	NA	1	No	Yes	NP177	P03466	LPRRSGAAGA	38688	HLA-B7	PBMC	CD8	NA	NA	NA	NA	TRBV7-6	NA	TRBJ1-5	No	TGTGCCAGCAGCTTAGGGGGCAATCAGCCCCAGCATTTT	NA	NA
p24-	103	CASSLRGNQPQHF	1	NA	CASSLGGNQPQHF	Human	Autoimmune	Celiac disease	29269859	D002446	NA	2.2	No	Yes	NA	NA	NA	NA	NA	Gut	CD4	NA	NA	NA	NA	TRBV7-8	NA	NA	No	NA	NA	NA
p24-	103	CASSLRGNQPQHF	1	NA	CASSLGGNQPQHF	Human	Autoimmune	Diabetes Type 1	27942583	D003947	NA	3	No	Yes	NA	NA	NA	NA	HLA-A*02	Pancreaticdraining lymph node	CD8	NA	NA	NA	NA	NA	NA	NA	No	NA	NA	NA
p24-	103	CASSLRGNQPQHF	1	NA	CASSLGGNQPQHF	Human	Autoimmune	Inflammatory bowel disease (IBD)†	29988119	D015212	Crohnís disease†& Ulcerative colitis	2.2	No	Yes	Flagellin†	P22251	NA	NA	NA	PBMC	CD4	NA	NA	NA	NA	TRBV11-3	NA	TRBJ1-5	No	NA	NA	NA
p24-	103	CASSLRGNQPQHF	1	NA	CASSLGGNQPQHF	Human	Autoimmune	Inflammatory bowel disease (IBD)†	29988119	D015212	Crohnís disease†& Ulcerative colitis	2.2	No	Yes	Flagellin†	P22251	NA	NA	NA	PBMC	CD4	NA	NA	NA	NA	TRBV5-6	NA	TRBJ1-5	No	NA	NA	NA
p24-	103	CASSLRGNQPQHF	1	NA	CASSLRLNQPQHF	Human	Pathogens	Cytomegalovirus (CMV)	30587531	D003586	NA	1	No	Yes	UL29/28	Q6SWA3	FRCPRRFCF	741429	HLA-C*07:02	PBMC	CD8	NA	NA	NA	NA	TRBV28	NA	TRBJ1-5	NA	NA	NA	NA
p24-	103	CASSLRGNQPQHF	1	NA	CASSRGNQPQHF	Human	Autoimmune	Alzheimer's disease	31915375	D000544	NA	3	Yes	NA	NA	NA	NA	NA	NA	CSF	CD8	effector memory CD45RA+	NA	NA	NA	TRBV27	NA	TRBJ1-5	NA	ATCCAGGGTTTTCCCAGTCACGACTACAAAGTCTCTCGAAAAGAGAAGAGGAATTTCCCCCTGATCCTGGAGTCGCCCAGCCCCAACCAGACCTCTCTGTACTTCTGTGCCAGCAGTAGGGGGAATCAGCCCCAGCATTTTGGTGATGGGACTCGACTCTCCATCCTAGAGGACCTGAACAAGGTGTTCCCACCCGAGGTCGCTGTGTTTGAGCCATCAGAAGCA	NA	NA
p24-	140	CASSLTGGLNTEAFF	1	CIVRVPNSGAGSYQLTF	CASSLTGLLNTEAFF	Human	Cancer	Neoantigen	30418433	NA	NA	1	Yes	No	HTR1F-LVM	NA	LVMPFSIVYI	NA	HLA-A2	NA	NA	NA	NA	TRAV26-1	NA	TRBV27	NA	NA	NA	NA	NA	NA
p24-	161	CASSLGGANYGYTF	1	NA	CASSLEGANYGYTF	Human	Pathogens	Influenza	28423320	D009980	NA	1	Yes	Yes	Matrix protein (M1)	P03485	GILGFVFTL	20354	HLA-A2	PBMC	CD8	NA	NA	NA	NA	TRBV7-3	NA	TRBJ1-2	No	NA	NA	NA
p24-	203	CASSPGTGSYNEQFF	1	NA	CASSPGTGTYNEQFF	Human	Pathogens	Epstein Barr virus (EBV)	28636589	D020031	NA	1	No	Yes	BMLF-1	Q04360	GLCTLVAML	20788	HLA-A2	PBMC	CD8	NA	NA	NA	NA	TRBV6-5	NA	TRBJ2-1	No	TGTGCCAGCAGCCCCGGGACTGGCACCTACAATGAGCAGTTCTTC	NA	NA
p24-	205	CASSLNGGSSTDTQYF	1	NA	CASSLGGGSSTDTQYF	Human	Pathogens	Influenza	28636589	D009980	NA	1	No	Yes	NP177	P03466	LPRRSGAAGA	38688	HLA-B7	PBMC	CD8	NA	NA	NA	NA	TRBV7-6	NA	TRBJ2-3	No	TGTGCCAGCAGCTTAGGCGGCGGGAGTAGCACAGATACGCAGTATTTT	NA	NA
p24-	244	CASSGGIEAFF	1	NA	CASSGGLEAFF	Human	Pathogens	Cytomegalovirus (CMV)	30587531	D003586	NA	1	No	Yes	UL29/28	Q6SWA3	FRCPRRFCF	741429	HLA-C*07:02	PBMC	CD8	NA	NA	NA	NA	TRBV6-2/6-3	NA	TRBJ1-1	NA	NA	NA	NA
p24-	276	CASSFQGGNQPQHF	1	NA	CASSTQGGNQPQHF	Human	Pathogens	Influenza	28636589	D009980	NA	1	No	Yes	NP177	P03466	LPRRSGAAGA	38688	HLA-B7	PBMC	CD8	NA	NA	NA	NA	TRBV27	NA	TRBJ1-5	No	TGTGCCAGCAGTACACAGGGGGGTAATCAGCCCCAGCATTTT	NA	NA
p24-	327	CASSLARGTEAFF	1	CLVGMRGNNRLAF	CASSLAGGTEAFF	Human	Cancer	Neoantigen	30418433	NA	NA	1	Yes	No	TRPV3-LLL_A8V	NA	LLLNMLIVL	NA	HLA-A2	NA	NA	NA	NA	TRAV4	NA	TRBV7-3	NA	NA	NA	NA	NA	NA
p24-	327	CASSLARGTEAFF	1	CAGQAEDTGRRALTF	CASSLAGGTEAFF	Human	Autoimmune	Parkinson disease	31915375	D010393	NA	3	Yes	NA	NA	NA	NA	NA	NA	CSF	CD8	NA	TGCCAGGGTTTTCCCAGTCACGACTACAAAGTCTCTCGAAAAGAGAAGAGGAATTTCCCCCTGATCCTGGAGTCGCCCAGCCCCAACCAGACCTCTCTGTACTTCTGTGCCAGCAGTTTAGCAGGGGGCACTGAAGCTTTCTTTGGACAAGGCACCAGACTCACAGTTGTAGAGGACCTGAACAAGGTGTTCCCACCCGAGGTCGCTGTGTTTGAGCCATCAGAAGCA	TRAV35	TRAJ5	TRBV27	NA	TRBJ1-1	NA	NA	NA	NA
p24-	327	CASSLARGTEAFF	1	CAVRENQAGTALIF	CASSLYRGTEAFF	Human	Autoimmune	Parkinson disease	31915375	D010457	NA	3	Yes	NA	NA	NA	NA	NA	NA	CSF	CD8	NA	AGCCAGGGTTTTCCCAGTCACGACCTTTGAAGCTGAATTTAACAAGAGCCAAACCTCCTTCCACCTGAAGAAACCATCTGCCCTTGTGAGCGACTCCGCTTTGTACTTCTGTGCTGTGAGAGAAAACCAGGCAGGAACTGCTCTGATCTTTGGGAAGGGAACCACCTTATCAGTGAGTTCCAATATCCAGAACCCTGACCCTGCCGTGTACCAGCTGAGAGACTCTAAAT	TRAV3	TRAJ15	TRBV12-3	NA	TRBJ1-1	NA	AGCCAGGGTTTTCCCAGTCACGACGCTAAGATGCCTAATGCATCATTCTCCACTCTGAAGATCCAGCCCTCAGAACCCAGGGACTCAGCTGTGTACTTCTGTGCCAGCAGTTTATATCGGGGGACTGAAGCTTTCTTTGGACAAGGCACCAGACTCACAGTTGTAGAGGACCTGAACAAGGTGTTCCCACCCGAGGTCGCTGTGTTTGAGCCATCAGAAGCA	NA	NA
